# Supplementary material for: Genome-resolved metagenomics reveals microbiome diversity across 48 tick species
Source: Nat Microbiol. 2025 Sep 23;10(10):2631–45. doi: 10.1038/s41564-025-02119-z (PMC12488481; doi:10.1038/s41564-025-02119-z)
Supplement: Supplementary file 3 — Supplementary Tables 1–13. [file 41564_2025_2119_MOESM3_ESM.xlsx]

## Sheet: Supplementary Table 1
Supplementary Table 1. Sampling information of sequencing libraries by species
Province	Tick species	Number of analyzed tick individuals	Number of samples
			Fed	Unfed	Unknown	Sum
Anhui		567	40	23	0	63
	Rhipicephalus microplus	347	39	5	0	44
	Haemaphysalis longicornis	213	0	16	0	16
	Haemaphysalis formosensis	3	1	0	0	1
	Amblyomma testudinarium	3	0	1	0	1
	Dermacentor auratus	1	0	1	0	1
Beijing		165	1	10	0	11
	Haemaphysalis longicornis	165	1	10	0	11
Chongqing		254	19	9	0	28
	Rhipicephalus microplus	143	7	6	0	13
	Haemaphysalis longicornis	111	12	3	0	15
Fujian		324	16	38	0	54
	Rhipicephalus sanguineus	187	2	18	0	20
	Haemaphysalis longicornis	47	3	4	0	7
	Rhipicephalus microplus	37	5	1	0	6
	Haemaphysalis kitaokai	18	0	2	0	2
	Dermacentor auratus	10	2	4	0	6
	Haemaphysalis yeni	8	1	4	0	5
	Haemaphysalis nepalensis	7	3	0	0	3
	Haemaphysalis taiwana	4	0	1	0	1
	Ixodes sinensis	3	0	1	0	1
	Dermacentor taiwanensis	2	0	2	0	2
	Haemaphysalis hystricis	1	0	1	0	1
Gansu		447	3	29	0	32
	Haemaphysalis longicornis	369	0	17	0	17
	Hyalomma asiaticum	39	2	6	0	8
	Argas persicus	28	0	2	0	2
	Hyalomma scupense	5	0	2	0	2
	Hyalomma anatolicum	4	0	2	0	2
	Dermacentor reticulatus	2	1	0	0	1
Guangdong		204	16	13	0	29
	Rhipicephalus microplus	134	11	4	0	15
	Amblyomma javanense	38	1	5	0	6
	Haemaphysalis hystricis	18	3	1	0	4
	Dermacentor steini	14	1	3	0	4
Guangxi		1055	13	56	0	69
	Rhipicephalus sanguineus	874	9	37	0	46
	Amblyomma javanense	82	3	8	0	11
	Amblyomma varanense	52	1	3	0	4
	Amblyomma testudinarium	15	0	3	0	3
	Amblyomma geoemydae	14	0	3	0	3
	Amblyomma helvolum	10	0	1	0	1
	Rhipicephalus microplus	8	0	1	0	1
Guizhou		274	11	24	0	35
	Haemaphysalis hystricis	106	0	9	0	9
	Rhipicephalus microplus	75	9	2	0	11
	Haemaphysalis longicornis	63	1	9	0	10
	Haemaphysalis flava	26	1	2	0	3
	Ixodes ovatus	2	0	1	0	1
	Haemaphysalis montgomeryi	2	0	1	0	1
Hainan		304	20	13	0	33
	Rhipicephalus microplus	201	12	6	0	18
	Rhipicephalus haemaphysaloides	47	5	3	0	8
	Rhipicephalus sanguineus	46	2	3	0	5
	Haemaphysalis formosensis	5	1	0	0	1
	Haemaphysalis hystricis	5	0	1	0	1
Hebei		306	6	26	0	32
	Haemaphysalis longicornis	150	3	7	0	10
	Dermacentor silvarum	132	3	17	0	20
	Haemaphysalis japonica	24	0	2	0	2
Heilongjiang		1845	12	177	0	189
	Ixodes persulcatus	1018	5	73	0	78
	Dermacentor silvarum	584	4	77	0	81
	Haemaphysalis japonica	130	0	15	0	15
	Haemaphysalis concinna	63	3	7	0	10
	Dermacentor nuttalli	50	0	5	0	5
Henan		541	0	32	0	32
	Haemaphysalis longicornis	541	0	32	0	32
Hubei		331	8	22	0	30
	Haemaphysalis longicornis	207	0	16	0	16
	Rhipicephalus microplus	123	7	6	0	13
	Ixodes granulatus	1	1	0	0	1
Hunan		439	2	28	0	30
	Haemaphysalis longicornis	418	0	25	0	25
	Rhipicephalus microplus	16	2	1	0	3
	Haemaphysalis hystricis	5	0	2	0	2
Inner_Mongolia		661	1	95	0	96
	Dermacentor silvarum	446	0	70	0	70
	Haemaphysalis concinna	62	0	7	0	7
	Ixodes persulcatus	51	0	3	0	3
	Hyalomma asiaticum	48	0	7	0	7
	Rhipicephalus turanicus	29	1	3	0	4
	Hyalomma anatolicum	21	0	3	0	3
	Dermacentor reticulatus	4	0	2	0	2
Jiangsu		195	8	14	0	22
	Haemaphysalis longicornis	194	7	14	0	21
	Ixodes granulatus	1	1	0	0	1
Jiangxi		372	8	23	0	31
	Rhipicephalus sanguineus	253	2	15	0	17
	Haemaphysalis longicornis	79	1	4	0	5
	Rhipicephalus microplus	24	3	1	0	4
	Haemaphysalis yeni	8	1	1	0	2
	Ixodes granulatus	5	1	0	0	1
	Haemaphysalis hystricis	2	0	1	0	1
	Haemaphysalis kitaokai	1	0	1	0	1
Jilin		1564	9	108	2	119
	Haemaphysalis concinna	583	2	40	0	42
	Ixodes persulcatus	480	3	27	1	31
	Haemaphysalis longicornis	235	3	13	0	16
	Haemaphysalis japonica	165	0	11	1	12
	Dermacentor silvarum	101	1	17	0	18
Liaoning		762	8	39	0	47
	Haemaphysalis longicornis	759	8	38	0	46
	Dermacentor nuttalli	3	0	1	0	1
Ningxia		173	20	13	0	33
	Haemaphysalis longicornis	119	13	7	0	20
	Haemaphysalis japonica	19	2	2	0	4
	Ixodes persulcatus	13	0	2	0	2
	Ixodes crenulatus	9	2	1	0	3
	Ixodes ovatus	6	1	1	0	2
	Haemaphysalis qinghaiensis	5	1	0	0	1
	Dermacentor nuttalli	2	1	0	0	1
Qinghai		499	5	36	0	41
	Haemaphysalis qinghaiensis	428	0	26	0	26
	Dermacentor abaensis	30	0	6	0	6
	Ixodes ovatus	22	3	1	0	4
	Dermacentor nuttalli	16	0	3	0	3
	Haemaphysalis tibetensis	2	1	0	0	1
	Ixodes frontalis	1	1	0	0	1
Shaanxi		99	7	11	0	18
	Haemaphysalis longicornis	69	7	5	0	12
	Haemaphysalis megaspinosa	30	0	6	0	6
Shandong		589	2	47	0	49
	Haemaphysalis longicornis	589	2	47	0	49
Shanghai		29	2	0	0	2
	Haemaphysalis longicornis	29	2	0	0	2
Shanxi		587	4	56	0	60
	Dermacentor silvarum	326	1	44	0	45
	Haemaphysalis longicornis	261	3	12	0	15
Sichuan		363	9	25	0	34
	Rhipicephalus microplus	338	8	19	0	27
	Haemaphysalis kolonini	12	0	3	0	3
	Haemaphysalis longicornis	10	1	1	0	2
	Ixodes granulatus	2	0	1	0	1
	Ixodes acutitarsus	1	0	1	0	1
Tianjin		206	0	10	0	10
	Haemaphysalis longicornis	206	0	10	0	10
Tibet		96	9	8	0	17
	Alveonasus lahorensis	30	6	0	0	6
	Ixodes ovatus	22	3	1	0	4
	Dermacentor everestianus	18	0	3	0	3
	Haemaphysalis tibetensis	18	0	2	0	2
	Hyalomma isaaci	8	0	2	0	2
Xinjiang		805	0	92	0	92
	Rhipicephalus turanicus	256	0	20	0	20
	Hyalomma asiaticum	235	0	41	0	41
	Rhipicephalus pumilio	180	0	13	0	13
	Dermacentor niveus	91	0	11	0	11
	Hyalomma scupense	42	0	6	0	6
	Dermacentor reticulatus	1	0	1	0	1
Yunnan		1106	41	51	0	92
	Haemaphysalis montgomeryi	641	3	35	0	38
	Rhipicephalus microplus	410	31	14	0	45
	Ixodes granulatus	41	5	0	0	5
	Ixodes ovatus	9	1	1	0	2
	Ixodes acutitarsus	3	1	0	0	1
	Ixodes pomerantzevi	2	0	1	0	1
Zhejiang		326	3	20	7	30
	Haemaphysalis longicornis	182	3	10	1	14
	Rhipicephalus sanguineus	83	0	7	1	8
	Rhipicephalus microplus	38	0	1	3	4
	Rhipicephalus haemaphysaloides	14	0	0	2	2
	Haemaphysalis hystricis	8	0	1	0	1
	Dermacentor steini	1	0	1	0	1
Sum		15488	303	1148	9	1460

## Sheet: Supplementary Table 2
Supplementary Table 2. Sampling information of sequencing libraries by province
Tick species	Number of samples
	Province
	Anhui	Beijing	Chongqing	Fujian	Gansu	Guangdong	Guangxi	Guizhou	Hainan	Hebei	Heilongjiang	Henan	Hubei	Hunan	Inner_Mongolia	Jiangsu	Jiangxi	Jilin	Liaoning	Ningxia	Qinghai	Shaanxi	Shandong	Shanghai	Shanxi	Sichuan	Tianjin	Tibet	Xinjiang	Yunnan	Zhejiang	Sum
Alveonasus lahorensis	0	0	0	0	0	0	0	0	0	0	0	0	0	0	0	0	0	0	0	0	0	0	0	0	0	0	0	6	0	0	0	6
Amblyomma geoemydae	0	0	0	0	0	0	3	0	0	0	0	0	0	0	0	0	0	0	0	0	0	0	0	0	0	0	0	0	0	0	0	3
Amblyomma helvolum	0	0	0	0	0	0	1	0	0	0	0	0	0	0	0	0	0	0	0	0	0	0	0	0	0	0	0	0	0	0	0	1
Amblyomma javanense	0	0	0	0	0	6	11	0	0	0	0	0	0	0	0	0	0	0	0	0	0	0	0	0	0	0	0	0	0	0	0	17
Amblyomma testudinarium	1	0	0	0	0	0	3	0	0	0	0	0	0	0	0	0	0	0	0	0	0	0	0	0	0	0	0	0	0	0	0	4
Amblyomma varanense	0	0	0	0	0	0	4	0	0	0	0	0	0	0	0	0	0	0	0	0	0	0	0	0	0	0	0	0	0	0	0	4
Argas persicus	0	0	0	0	2	0	0	0	0	0	0	0	0	0	0	0	0	0	0	0	0	0	0	0	0	0	0	0	0	0	0	2
Dermacentor abaensis	0	0	0	0	0	0	0	0	0	0	0	0	0	0	0	0	0	0	0	0	6	0	0	0	0	0	0	0	0	0	0	6
Dermacentor auratus	1	0	0	6	0	0	0	0	0	0	0	0	0	0	0	0	0	0	0	0	0	0	0	0	0	0	0	0	0	0	0	7
Dermacentor everestianus	0	0	0	0	0	0	0	0	0	0	0	0	0	0	0	0	0	0	0	0	0	0	0	0	0	0	0	3	0	0	0	3
Dermacentor niveus	0	0	0	0	0	0	0	0	0	0	0	0	0	0	0	0	0	0	0	0	0	0	0	0	0	0	0	0	11	0	0	11
Dermacentor nuttalli	0	0	0	0	0	0	0	0	0	0	5	0	0	0	0	0	0	0	1	1	3	0	0	0	0	0	0	0	0	0	0	10
Dermacentor reticulatus	0	0	0	0	1	0	0	0	0	0	0	0	0	0	2	0	0	0	0	0	0	0	0	0	0	0	0	0	1	0	0	4
Dermacentor silvarum	0	0	0	0	0	0	0	0	0	20	81	0	0	0	70	0	0	18	0	0	0	0	0	0	45	0	0	0	0	0	0	234
Dermacentor steini	0	0	0	0	0	4	0	0	0	0	0	0	0	0	0	0	0	0	0	0	0	0	0	0	0	0	0	0	0	0	1	5
Dermacentor taiwanensis	0	0	0	2	0	0	0	0	0	0	0	0	0	0	0	0	0	0	0	0	0	0	0	0	0	0	0	0	0	0	0	2
Haemaphysalis concinna	0	0	0	0	0	0	0	0	0	0	10	0	0	0	7	0	0	42	0	0	0	0	0	0	0	0	0	0	0	0	0	59
Haemaphysalis flava	0	0	0	0	0	0	0	3	0	0	0	0	0	0	0	0	0	0	0	0	0	0	0	0	0	0	0	0	0	0	0	3
Haemaphysalis formosensis	1	0	0	0	0	0	0	0	1	0	0	0	0	0	0	0	0	0	0	0	0	0	0	0	0	0	0	0	0	0	0	2
Haemaphysalis hystricis	0	0	0	1	0	4	0	9	1	0	0	0	0	2	0	0	1	0	0	0	0	0	0	0	0	0	0	0	0	0	1	19
Haemaphysalis japonica	0	0	0	0	0	0	0	0	0	2	15	0	0	0	0	0	0	12	0	4	0	0	0	0	0	0	0	0	0	0	0	33
Haemaphysalis kitaokai	0	0	0	2	0	0	0	0	0	0	0	0	0	0	0	0	1	0	0	0	0	0	0	0	0	0	0	0	0	0	0	3
Haemaphysalis kolonini	0	0	0	0	0	0	0	0	0	0	0	0	0	0	0	0	0	0	0	0	0	0	0	0	0	3	0	0	0	0	0	3
Haemaphysalis longicornis	16	11	15	7	17	0	0	10	0	10	0	32	16	25	0	21	5	16	46	20	0	12	49	2	15	2	10	0	0	0	14	371
Haemaphysalis megaspinosa	0	0	0	0	0	0	0	0	0	0	0	0	0	0	0	0	0	0	0	0	0	6	0	0	0	0	0	0	0	0	0	6
Haemaphysalis montgomeryi	0	0	0	0	0	0	0	1	0	0	0	0	0	0	0	0	0	0	0	0	0	0	0	0	0	0	0	0	0	38	0	39
Haemaphysalis nepalensis	0	0	0	3	0	0	0	0	0	0	0	0	0	0	0	0	0	0	0	0	0	0	0	0	0	0	0	0	0	0	0	3
Haemaphysalis qinghaiensis	0	0	0	0	0	0	0	0	0	0	0	0	0	0	0	0	0	0	0	1	26	0	0	0	0	0	0	0	0	0	0	27
Haemaphysalis taiwana	0	0	0	1	0	0	0	0	0	0	0	0	0	0	0	0	0	0	0	0	0	0	0	0	0	0	0	0	0	0	0	1
Haemaphysalis tibetensis	0	0	0	0	0	0	0	0	0	0	0	0	0	0	0	0	0	0	0	0	1	0	0	0	0	0	0	2	0	0	0	3
Haemaphysalis yeni	0	0	0	5	0	0	0	0	0	0	0	0	0	0	0	0	2	0	0	0	0	0	0	0	0	0	0	0	0	0	0	7
Hyalomma anatolicum	0	0	0	0	2	0	0	0	0	0	0	0	0	0	3	0	0	0	0	0	0	0	0	0	0	0	0	0	0	0	0	5
Hyalomma asiaticum	0	0	0	0	8	0	0	0	0	0	0	0	0	0	7	0	0	0	0	0	0	0	0	0	0	0	0	0	41	0	0	56
Hyalomma isaaci	0	0	0	0	0	0	0	0	0	0	0	0	0	0	0	0	0	0	0	0	0	0	0	0	0	0	0	2	0	0	0	2
Hyalomma scupense	0	0	0	0	2	0	0	0	0	0	0	0	0	0	0	0	0	0	0	0	0	0	0	0	0	0	0	0	6	0	0	8
Ixodes acutitarsus	0	0	0	0	0	0	0	0	0	0	0	0	0	0	0	0	0	0	0	0	0	0	0	0	0	1	0	0	0	1	0	2
Ixodes crenulatus	0	0	0	0	0	0	0	0	0	0	0	0	0	0	0	0	0	0	0	3	0	0	0	0	0	0	0	0	0	0	0	3
Ixodes frontalis	0	0	0	0	0	0	0	0	0	0	0	0	0	0	0	0	0	0	0	0	1	0	0	0	0	0	0	0	0	0	0	1
Ixodes granulatus	0	0	0	0	0	0	0	0	0	0	0	0	1	0	0	1	1	0	0	0	0	0	0	0	0	1	0	0	0	5	0	9
Ixodes ovatus	0	0	0	0	0	0	0	1	0	0	0	0	0	0	0	0	0	0	0	2	4	0	0	0	0	0	0	4	0	2	0	13
Ixodes persulcatus	0	0	0	0	0	0	0	0	0	0	78	0	0	0	3	0	0	31	0	2	0	0	0	0	0	0	0	0	0	0	0	114
Ixodes pomerantzevi	0	0	0	0	0	0	0	0	0	0	0	0	0	0	0	0	0	0	0	0	0	0	0	0	0	0	0	0	0	1	0	1
Ixodes sinensis	0	0	0	1	0	0	0	0	0	0	0	0	0	0	0	0	0	0	0	0	0	0	0	0	0	0	0	0	0	0	0	1
Rhipicephalus haemaphysaloides	0	0	0	0	0	0	0	0	8	0	0	0	0	0	0	0	0	0	0	0	0	0	0	0	0	0	0	0	0	0	2	10
Rhipicephalus microplus	44	0	13	6	0	15	1	11	18	0	0	0	13	3	0	0	4	0	0	0	0	0	0	0	0	27	0	0	0	45	4	204
Rhipicephalus pumilio	0	0	0	0	0	0	0	0	0	0	0	0	0	0	0	0	0	0	0	0	0	0	0	0	0	0	0	0	13	0	0	13
Rhipicephalus sanguineus	0	0	0	20	0	0	46	0	5	0	0	0	0	0	0	0	17	0	0	0	0	0	0	0	0	0	0	0	0	0	8	96
Rhipicephalus turanicus	0	0	0	0	0	0	0	0	0	0	0	0	0	0	4	0	0	0	0	0	0	0	0	0	0	0	0	0	20	0	0	24
Sum	63	11	28	54	32	29	69	35	33	32	189	32	30	30	96	22	31	119	47	33	41	18	49	2	60	34	10	17	92	92	30	1460

## Sheet: Supplementary Table 3
Supplementary Table 3. Sampling information of sequencing libraries by ecological fauna
Tick Species	Number of samples
	Ecological fauna
	Inner Mongolia-Xinjiang	Qinghai-Xizang	Central China	North China	Northeast China	South China	Southwest China	Sum
Alveonasus lahorensis	0	6	0	0	0	0	0	6
Amblyomma geoemydae	0	0	0	0	0	3	0	3
Amblyomma helvolum	0	0	0	0	0	1	0	1
Amblyomma javanense	0	0	0	0	0	17	0	17
Amblyomma testudinarium	0	0	1	0	0	3	0	4
Amblyomma varanense	0	0	0	0	0	4	0	4
Argas persicus	2	0	0	0	0	0	0	2
Dermacentor abaensis	0	6	0	0	0	0	0	6
Dermacentor auratus	0	0	7	0	0	0	0	7
Dermacentor everestianus	0	3	0	0	0	0	0	3
Dermacentor niveus	11	0	0	0	0	0	0	11
Dermacentor nuttalli	0	3	0	1	6	0	0	10
Dermacentor reticulatus	4	0	0	0	0	0	0	4
Dermacentor silvarum	70	0	0	65	99	0	0	234
Dermacentor steini	0	0	1	0	0	4	0	5
Dermacentor taiwanensis	0	0	2	0	0	0	0	2
Haemaphysalis concinna	7	0	0	0	52	0	0	59
Haemaphysalis flava	0	0	3	0	0	0	0	3
Haemaphysalis formosensis	0	0	1	0	0	1	0	2
Haemaphysalis hystricis	0	0	14	0	0	5	0	19
Haemaphysalis japonica	0	0	0	6	27	0	0	33
Haemaphysalis kitaokai	0	0	3	0	0	0	0	3
Haemaphysalis kolonini	0	0	3	0	0	0	0	3
Haemaphysalis longicornis	17	0	145	147	62	0	0	371
Haemaphysalis megaspinosa	0	0	0	6	0	0	0	6
Haemaphysalis montgomeryi	0	0	1	0	0	0	38	39
Haemaphysalis nepalensis	0	0	3	0	0	0	0	3
Haemaphysalis qinghaiensis	0	26	0	1	0	0	0	27
Haemaphysalis taiwana	0	0	1	0	0	0	0	1
Haemaphysalis tibetensis	0	3	0	0	0	0	0	3
Haemaphysalis yeni	0	0	7	0	0	0	0	7
Hyalomma anatolicum	5	0	0	0	0	0	0	5
Hyalomma asiaticum	56	0	0	0	0	0	0	56
Hyalomma isaaci	0	2	0	0	0	0	0	2
Hyalomma scupense	8	0	0	0	0	0	0	8
Ixodes acutitarsus	0	0	1	0	0	0	1	2
Ixodes crenulatus	0	0	0	3	0	0	0	3
Ixodes frontalis	0	1	0	0	0	0	0	1
Ixodes granulatus	0	0	3	1	0	0	5	9
Ixodes ovatus	0	8	1	2	0	0	2	13
Ixodes persulcatus	3	0	0	2	109	0	0	114
Ixodes pomerantzevi	0	0	0	0	0	0	1	1
Ixodes sinensis	0	0	1	0	0	0	0	1
Rhipicephalus haemaphysaloides	0	0	2	0	0	8	0	10
Rhipicephalus microplus	0	0	125	0	0	34	45	204
Rhipicephalus pumilio	13	0	0	0	0	0	0	13
Rhipicephalus sanguineus	0	0	45	0	0	51	0	96
Rhipicephalus turanicus	24	0	0	0	0	0	0	24
Sum	220	58	370	234	355	131	92	1460

## Sheet: Supplementary Table 4
Supplementary Table 4. Sampling information of sequencing libraries by characteristics
Species	Number of samples
	Feeding status			Sex
	Fed	Unfed	Unknown	Female	Male
Alveonasus lahorensis	6	0	0	6	0
Amblyomma geoemydae	0	3	0	3	0
Amblyomma helvolum	0	1	0	1	0
Amblyomma javanense	4	13	0	7	10
Amblyomma testudinarium	0	4	0	0	4
Amblyomma varanense	1	3	0	4	0
Argas persicus	0	2	0	2	0
Dermacentor abaensis	0	6	0	1	5
Dermacentor auratus	2	5	0	4	3
Dermacentor everestianus	0	3	0	2	1
Dermacentor niveus	0	11	0	7	4
Dermacentor nuttalli	1	9	0	3	7
Dermacentor reticulatus	1	3	0	2	2
Dermacentor silvarum	9	225	0	136	98
Dermacentor steini	1	4	0	2	3
Dermacentor taiwanensis	0	2	0	1	1
Haemaphysalis concinna	5	54	0	32	27
Haemaphysalis flava	1	2	0	2	1
Haemaphysalis formosensis	2	0	0	1	1
Haemaphysalis hystricis	3	16	0	7	12
Haemaphysalis japonica	2	30	1	16	17
Haemaphysalis kitaokai	0	3	0	3	0
Haemaphysalis kolonini	0	3	0	2	1
Haemaphysalis longicornis	70	300	1	238	133
Haemaphysalis megaspinosa	0	6	0	0	6
Haemaphysalis montgomeryi	3	36	0	15	24
Haemaphysalis nepalensis	3	0	0	3	0
Haemaphysalis qinghaiensis	1	26	0	13	14
Haemaphysalis taiwana	0	1	0	1	0
Haemaphysalis tibetensis	1	2	0	2	1
Haemaphysalis yeni	2	5	0	3	4
Hyalomma anatolicum	0	5	0	1	4
Hyalomma asiaticum	2	54	0	27	29
Hyalomma isaaci	0	2	0	1	1
Hyalomma scupense	0	8	0	2	6
Ixodes acutitarsus	1	1	0	2	0
Ixodes crenulatus	2	1	0	3	0
Ixodes frontalis	1	0	0	1	0
Ixodes granulatus	8	1	0	9	0
Ixodes ovatus	8	5	0	11	2
Ixodes persulcatus	8	105	1	69	45
Ixodes pomerantzevi	0	1	0	1	0
Ixodes sinensis	0	1	0	1	0
Rhipicephalus haemaphysaloides	5	3	2	6	4
Rhipicephalus microplus	134	67	3	154	50
Rhipicephalus pumilio	0	13	0	5	8
Rhipicephalus sanguineus	15	80	1	35	61
Rhipicephalus turanicus	1	23	0	7	17
Sum	303	1148	9	854	606

## Sheet: Supplementary Table 5
Supplementary Table 5. Statistics of 19 tick genomes
Species	Size(G)	N50(bp)	GC(%)	C(%)*	C+F(%)**	Nanopore Coverage(G)
Al. lahorensis	1.12	275580	48.24	90.8	94.1	42.9
I. persulcatus	1.43	83572	46.09	81.8	88.5	17.2
Hae. concinna	1.69	25895	47.25	70.7	77.3	28.8
Hae. qinghaiensis	1.69	4942	47.47	41.7	50.5	18.5
Hae. longicornis	2.48	32698	48.45	77.7	83.4	39.1
Hae. montgomeryi	1.43	6332	46.87	49.2	61.3	18.4
Am. geoemydae	1.79	37685	47.08	65.1	72.1	32.8
Am. varanense	1.9	14643	47.95	63.8	70.9	21
Am. testudinarium	2.69	48478	47.59	69.3	76.2	33.4
Am. javanense	2.56	55402	48.26	69.4	76.2	37.4
D. niveus	1.79	85340	46.67	86.1	90.9	27
D. silvarum	1.89	53947	46.56	82.6	88	34
Hy. scupense	1.65	61303	46.49	81.5	87.6	28
Hy. anatolicum	1.78	151797	47.78	86.4	91.2	32
Hy. asiaticum	1.54	71591	46.59	81.8	87.5	29.8
R. microplus	2.21	59699	46.07	85.2	90.1	35.1
R. turanicus	1.96	74586	47.24	81.9	87.8	24
R. pumilio	1.99	49739	48.02	77.7	83.6	23
R. sanguineus	2.82	143190	47.04	85.6	90	51.5
*: Complete BUSCOs
**: Complete and Fragmented BUSCOs

## Sheet: Supplementary Table 6
Supplementary Table 6. Information of MAG clusters and rMAG
MAG clusters	Representative genomic bin ID	Bin counts in clusters	Scaffold_number	N50	Largest_Scaffold	Total_length	GC	Depth	Completeness	Contamination	circular	ani	ani_taxonomy	KrakenGenusAnno
MAG cluster 1	AHHf.1530_MAG_12	4	22	637585	767037	4578476	0.574375	327.16	91.3479	0.200364	0	98.0251	k__Bacteria|p__Proteobacteria|c__Gammaproteobacteria|o__Enterobacterales|f__Erwiniaceae|g__Pantoea|s__Pantoea dispersa	k__Bacteria|p__Proteobacteria|c__Gammaproteobacteria|o__Enterobacterales|f__Erwiniaceae|g__Pantoea
MAG cluster 2	GDRm.1511_MAG_13	2	36	242310	586583	4431106	0.577789	23.19	92.9932	0.245902	0	98.0531	k__Bacteria|p__Proteobacteria|c__Gammaproteobacteria|o__Enterobacterales|f__Erwiniaceae|g__Pantoea|s__Pantoea dispersa	k__Bacteria|p__Proteobacteria|c__Gammaproteobacteria|o__Enterobacterales|f__Erwiniaceae|g__Pantoea
MAG cluster 3	GXrs.166_MAG_5	11	45	133643	702462	4768784	0.577599	23.3	99.326	0.182149	0	97.9446	k__Bacteria|p__Proteobacteria|c__Gammaproteobacteria|o__Enterobacterales|f__Erwiniaceae|g__Pantoea|s__Pantoea dispersa	k__Bacteria|p__Proteobacteria|c__Gammaproteobacteria|o__Enterobacterales|f__Erwiniaceae|g__Pantoea
MAG cluster 4	JLHl.790_MAG_22	2	287	21148	94299	4212676	0.582208	9.4	60.3448	0	0	97.8689	k__Bacteria|p__Proteobacteria|c__Gammaproteobacteria|o__Enterobacterales|f__Erwiniaceae|g__Pantoea|s__Pantoea dispersa	k__Bacteria|p__Proteobacteria|c__Gammaproteobacteria|o__Enterobacterales|f__Erwiniaceae|g__Pantoea
MAG cluster 5	AHHf.1530_MAG_16	4	26	296452	666180	5560868	0.622659	386.81	99.0722	0.4365	0	99.5609	k__Bacteria|p__Proteobacteria|c__Gammaproteobacteria|o__Pseudomonadales|f__Pseudomonadaceae|g__Pseudomonas|s__Pseudomonas putida	k__Bacteria|p__Proteobacteria|c__Gammaproteobacteria|o__Pseudomonadales|f__Pseudomonadaceae|g__Pseudomonas
MAG cluster 6	GXRs.864_MAG_20	3	591	9665	76973	4817861	0.638461	17	84.1893	1.04939	0	98.1915	k__Bacteria|p__Proteobacteria|c__Gammaproteobacteria|o__Pseudomonadales|f__Pseudomonadaceae|g__Pseudomonas|s__Pseudomonas sp. FGI182	k__Bacteria|p__Proteobacteria|c__Gammaproteobacteria|o__Pseudomonadales|f__Pseudomonadaceae|g__Pseudomonas
MAG cluster 7	YNRm.729_MAG_5	1	240	41875	133038	5216572	0.633899	20.97	91.1692	1.16388	0	94.7928	k__Bacteria|p__Proteobacteria|c__Gammaproteobacteria|o__Pseudomonadales|f__Pseudomonadaceae|g__Pseudomonas|s__Pseudomonas putida	k__Bacteria|p__Proteobacteria|c__Gammaproteobacteria|o__Pseudomonadales|f__Pseudomonadaceae|g__Pseudomonas
MAG cluster 8	GXRs.856_MAG_6	9	59	174841	363720	5634950	0.620377	20.03	99.9119	0.663311	0	99.4068	k__Bacteria|p__Proteobacteria|c__Gammaproteobacteria|o__Pseudomonadales|f__Pseudomonadaceae|g__Pseudomonas|s__Pseudomonas putida	k__Bacteria|p__Proteobacteria|c__Gammaproteobacteria|o__Pseudomonadales|f__Pseudomonadaceae|g__Pseudomonas
MAG cluster 9	Sxds.785_MAG_19	2	186	56737	265694	5471830	0.627056	33.1	66.5517	0	0	98.249	k__Bacteria|p__Proteobacteria|c__Gammaproteobacteria|o__Pseudomonadales|f__Pseudomonadaceae|g__Pseudomonas|s__Pseudomonas putida	k__Bacteria|p__Proteobacteria|c__Gammaproteobacteria|o__Pseudomonadales|f__Pseudomonadaceae|g__Pseudomonas
MAG cluster 10	HLJhc.81_MAG_1	1	656	8730	68260	4765260	0.609301	16.2	51.7241	1.72414	0	96.4719	k__Bacteria|p__Proteobacteria|c__Gammaproteobacteria|o__Pseudomonadales|f__Pseudomonadaceae|g__Pseudomonas|s__Pseudomonas sp. ADAK21	k__Bacteria|p__Proteobacteria|c__Gammaproteobacteria|o__Pseudomonadales|f__Pseudomonadaceae|g__Pseudomonas
MAG cluster 11	SXHl.631_MAG_8	4	128	79129	348468	5453448	0.625947	22.12	87.1465	0.844941	0	95.9107	k__Bacteria|p__Proteobacteria|c__Gammaproteobacteria|o__Pseudomonadales|f__Pseudomonadaceae|g__Pseudomonas|s__Pseudomonas putida	k__Bacteria|p__Proteobacteria|c__Gammaproteobacteria|o__Pseudomonadales|f__Pseudomonadaceae|g__Pseudomonas
MAG cluster 12	ZJRs.982_MAG_17	2	201	47535	162173	5464234	0.624199	17.01	95.21	1.05038	0	94.1404	k__Bacteria|p__Proteobacteria|c__Gammaproteobacteria|o__Pseudomonadales|f__Pseudomonadaceae|g__Pseudomonas|s__Pseudomonas putida	k__Bacteria|p__Proteobacteria|c__Gammaproteobacteria|o__Pseudomonadales|f__Pseudomonadaceae|g__Pseudomonas
MAG cluster 13	FJHn.1493_MAG_1	11	32	43297	102464	843019	0.388678	27.41	83.4302	0.0484496	0	80.7646	k__Bacteria|p__Proteobacteria|c__Gammaproteobacteria|o__Legionellales|f__Coxiellaceae|g__Coxiella|s__Candidatus Coxiella mudrowiae	k__Bacteria|p__Proteobacteria|c__Gammaproteobacteria|o__Legionellales|f__Coxiellaceae|g__Coxiella
MAG cluster 14	AHHf.1530_MAG_5	7	25	242253	513276	3304627	0.621365	14.35	94.692	0.802752	0	96.8502	k__Bacteria|p__Actinobacteria|c__Actinobacteria|o__Micrococcales|f__Micrococcaceae|g__Glutamicibacter|s__Glutamicibacter nicotianae	k__Bacteria|p__Actinobacteria|c__Actinobacteria|o__Micrococcales|f__Micrococcaceae|g__Glutamicibacter
MAG cluster 15	FJRs.1480_MAG_8	6	55	96127	208360	3303018	0.623133	14.71	93.163	0.802752	0	98.7603	k__Bacteria|p__Actinobacteria|c__Actinobacteria|o__Micrococcales|f__Micrococcaceae|g__Glutamicibacter|s__Glutamicibacter sp. ZJUTW	k__Bacteria|p__Actinobacteria|c__Actinobacteria|o__Micrococcales|f__Micrococcaceae|g__Glutamicibacter
MAG cluster 16	NMGha.310_MAG_10	4	48	118961	345477	3409505	0.62085	27.99	95.5712	0.955657	0	97.8104	k__Bacteria|p__Actinobacteria|c__Actinobacteria|o__Micrococcales|f__Micrococcaceae|g__Glutamicibacter|s__Glutamicibacter sp. ZJUTW	k__Bacteria|p__Actinobacteria|c__Actinobacteria|o__Micrococcales|f__Micrococcaceae|g__Glutamicibacter
MAG cluster 17	HNHl.1232_MAG_7	4	142	48638	126397	3118468	0.621178	47.46	91.3217	1.03211	0	93.5247	k__Bacteria|p__Actinobacteria|c__Actinobacteria|o__Micrococcales|f__Micrococcaceae|g__Glutamicibacter|s__Glutamicibacter sp. ZJUTW	k__Bacteria|p__Actinobacteria|c__Actinobacteria|o__Micrococcales|f__Micrococcaceae|g__Arthrobacter
MAG cluster 18	AHHf.1530_MAG_7	2	203	32904	140347	4523453	0.676536	10.33	97.8621	0.275601	0	95.0921	k__Bacteria|p__Proteobacteria|c__Gammaproteobacteria|o__Xanthomonadales|f__Xanthomonadaceae|g__Stenotrophomonas|s__Stenotrophomonas sp. 364	k__Bacteria|p__Proteobacteria|c__Gammaproteobacteria|o__Xanthomonadales|f__Xanthomonadaceae|g__Stenotrophomonas
MAG cluster 19	HNHl.1224_MAG_32	2	168	48137	163223	4316144	0.676178	29.25	95.2471	1.78831	0	98.6807	k__Bacteria|p__Proteobacteria|c__Gammaproteobacteria|o__Xanthomonadales|f__Xanthomonadaceae|g__Stenotrophomonas|s__Stenotrophomonas sp. 364	k__Bacteria|p__Proteobacteria|c__Gammaproteobacteria|o__Xanthomonadales|f__Xanthomonadaceae|g__Stenotrophomonas
MAG cluster 20	HNHl.1242_MAG_11	2	327	17484	70100	4181193	0.68017	8.32	93.9967	0.961254	0	96.0402	k__Bacteria|p__Proteobacteria|c__Gammaproteobacteria|o__Xanthomonadales|f__Xanthomonadaceae|g__Stenotrophomonas|s__Stenotrophomonas sp. 364	k__Bacteria|p__Proteobacteria|c__Gammaproteobacteria|o__Xanthomonadales|f__Xanthomonadaceae|g__Stenotrophomonas
MAG cluster 21	CJX3_MAG_18	294	1	997913	997913	997913	0.380972	115.7	87.2093	0.0484496	1	0	0	k__Bacteria|p__Proteobacteria|c__Gammaproteobacteria|o__Legionellales|f__Coxiellaceae|g__Coxiella
MAG cluster 22	WXN2_MAG_3	58	1	1003960	1003960	1003960	0.379506	5.22	86.6279	0.0484496	0	79.0006	k__Bacteria|p__Proteobacteria|c__Gammaproteobacteria|o__Legionellales|f__Coxiellaceae|g__Coxiella|s__Candidatus Coxiella mudrowiae	k__Bacteria|p__Proteobacteria|c__Gammaproteobacteria|o__Legionellales|f__Coxiellaceae|g__Coxiella
MAG cluster 23	FJhl.133_MAG_1	24	12	130036	204674	831039	0.380969	15.36	75.8621	0	0	0	0	k__Bacteria|p__Proteobacteria|c__Gammaproteobacteria|o__Legionellales|f__Coxiellaceae|g__Coxiella
MAG cluster 24	GDRm.658_MAG_2	13	36	182308	577100	4552289	0.6648	150.9	100	0.114943	0	98.2275	k__Bacteria|p__Proteobacteria|c__Gammaproteobacteria|o__Xanthomonadales|f__Xanthomonadaceae|g__Stenotrophomonas|s__Stenotrophomonas maltophilia	k__Bacteria|p__Proteobacteria|c__Gammaproteobacteria|o__Xanthomonadales|f__Xanthomonadaceae|g__Stenotrophomonas
MAG cluster 25	XZde.298_MAG_14	4	57	130931	342920	4454362	0.66512	34.98	98.6207	0	0	96.8339	k__Bacteria|p__Proteobacteria|c__Gammaproteobacteria|o__Xanthomonadales|f__Xanthomonadaceae|g__Stenotrophomonas|s__Stenotrophomonas maltophilia	k__Bacteria|p__Proteobacteria|c__Gammaproteobacteria|o__Xanthomonadales|f__Xanthomonadaceae|g__Stenotrophomonas
MAG cluster 26	HnRs.562_MAG_5	8	40	166199	386098	4412354	0.666292	77.13	93.7931	0	0	98.5014	k__Bacteria|p__Proteobacteria|c__Gammaproteobacteria|o__Xanthomonadales|f__Xanthomonadaceae|g__Stenotrophomonas|s__Stenotrophomonas maltophilia	k__Bacteria|p__Proteobacteria|c__Gammaproteobacteria|o__Xanthomonadales|f__Xanthomonadaceae|g__Stenotrophomonas
MAG cluster 27	YNRm.677_MAG_15	4	42	209629	329716	4335209	0.666856	61.48	98.9655	0.0492611	0	98.4399	k__Bacteria|p__Proteobacteria|c__Gammaproteobacteria|o__Xanthomonadales|f__Xanthomonadaceae|g__Stenotrophomonas|s__Stenotrophomonas maltophilia	k__Bacteria|p__Proteobacteria|c__Gammaproteobacteria|o__Xanthomonadales|f__Xanthomonadaceae|g__Stenotrophomonas
MAG cluster 28	GSHa.1397_MAG_1	9	36	236872	377168	4482095	0.669892	342.24	99.6552	0	0	98.8433	k__Bacteria|p__Proteobacteria|c__Gammaproteobacteria|o__Xanthomonadales|f__Xanthomonadaceae|g__Stenotrophomonas|s__Stenotrophomonas maltophilia	k__Bacteria|p__Proteobacteria|c__Gammaproteobacteria|o__Xanthomonadales|f__Xanthomonadaceae|g__Stenotrophomonas
MAG cluster 29	NMGds.54_MAG_2	3	55	133360	222205	4066237	0.665829	23.65	94.8276	0.0862069	0	97.5496	k__Bacteria|p__Proteobacteria|c__Gammaproteobacteria|o__Xanthomonadales|f__Xanthomonadaceae|g__Stenotrophomonas|s__Stenotrophomonas maltophilia	k__Bacteria|p__Proteobacteria|c__Gammaproteobacteria|o__Xanthomonadales|f__Xanthomonadaceae|g__Stenotrophomonas
MAG cluster 30	HLJds.280_MAG_3	4	43	171411	324753	4527297	0.661109	72.48	99.6552	0.15674	0	92.2157	k__Bacteria|p__Proteobacteria|c__Gammaproteobacteria|o__Xanthomonadales|f__Xanthomonadaceae|g__Stenotrophomonas|s__Stenotrophomonas maltophilia	k__Bacteria|p__Proteobacteria|c__Gammaproteobacteria|o__Xanthomonadales|f__Xanthomonadaceae|g__Stenotrophomonas
MAG cluster 31	XZHi.1453_MAG_6	3	91	65566	224328	4581537	0.661945	13.88	99.6552	0.344828	0	94.8857	k__Bacteria|p__Proteobacteria|c__Gammaproteobacteria|o__Xanthomonadales|f__Xanthomonadaceae|g__Stenotrophomonas|s__Stenotrophomonas maltophilia	k__Bacteria|p__Proteobacteria|c__Gammaproteobacteria|o__Xanthomonadales|f__Xanthomonadaceae|g__Stenotrophomonas
MAG cluster 32	NGMhc.109_MAG_2	2	589	6621	27853	3525172	0.668316	7.2	76.6716	0.0954907	0	93.8663	k__Bacteria|p__Proteobacteria|c__Gammaproteobacteria|o__Xanthomonadales|f__Xanthomonadaceae|g__Stenotrophomonas|s__Stenotrophomonas maltophilia	k__Bacteria|p__Proteobacteria|c__Gammaproteobacteria|o__Xanthomonadales|f__Xanthomonadaceae|g__Stenotrophomonas
MAG cluster 33	YNRm.728_MAG_11	2	308	19593	80613	4310171	0.66589	8.65	96.4971	1.93103	0	95.9248	k__Bacteria|p__Proteobacteria|c__Gammaproteobacteria|o__Xanthomonadales|f__Xanthomonadaceae|g__Stenotrophomonas|s__Stenotrophomonas maltophilia	k__Bacteria|p__Proteobacteria|c__Gammaproteobacteria|o__Xanthomonadales|f__Xanthomonadaceae|g__Stenotrophomonas
MAG cluster 34	FJRs.1480_MAG_10	3	33	152002	504061	3779184	0.42727	27.39	97.9243	0.374429	0	86.0155	k__Bacteria|p__Proteobacteria|c__Gammaproteobacteria|o__Pseudomonadales|f__Moraxellaceae|g__Acinetobacter|s__Acinetobacter gyllenbergii	k__Bacteria|p__Proteobacteria|c__Gammaproteobacteria|o__Pseudomonadales|f__Moraxellaceae|g__Acinetobacter
MAG cluster 35	HnRm.648_MAG_20	3	45	134107	512879	3726151	0.413929	25.73	98.8775	0.410959	0	86.1697	k__Bacteria|p__Proteobacteria|c__Gammaproteobacteria|o__Pseudomonadales|f__Moraxellaceae|g__Acinetobacter|s__Acinetobacter dispersus	k__Bacteria|p__Proteobacteria|c__Gammaproteobacteria|o__Pseudomonadales|f__Moraxellaceae|g__Acinetobacter
MAG cluster 36	YNbm.411_MAG_4	4	199	26865	87841	3670608	0.430008	9.14	96.9801	0.639269	0	86.0202	k__Bacteria|p__Proteobacteria|c__Gammaproteobacteria|o__Pseudomonadales|f__Moraxellaceae|g__Acinetobacter|s__Acinetobacter gyllenbergii	k__Bacteria|p__Proteobacteria|c__Gammaproteobacteria|o__Pseudomonadales|f__Moraxellaceae|g__Acinetobacter
MAG cluster 37	AHHl.1261_MAG_2	7	50	130918	212426	4275915	0.621408	60.37	94.7368	0	0	98.1898	k__Bacteria|p__Proteobacteria|c__Gammaproteobacteria|o__Aeromonadales|f__Aeromonadaceae|g__Aeromonas|s__Aeromonas sp. ASNIH1	k__Bacteria|p__Proteobacteria|c__Gammaproteobacteria|o__Aeromonadales|f__Aeromonadaceae|g__Aeromonas
MAG cluster 38	YNRm.529_MAG_3	1	15	221273	450770	2364540	0.621583	117.66	63.7083	0	0	93.5274	k__Bacteria|p__Proteobacteria|c__Gammaproteobacteria|o__Aeromonadales|f__Aeromonadaceae|g__Aeromonas|s__Aeromonas rivipollensis	k__Bacteria|p__Proteobacteria|c__Gammaproteobacteria|o__Aeromonadales|f__Aeromonadaceae|g__Aeromonas
MAG cluster 39	JLds.767_MAG_14	9	21	351959	720454	4718329	0.585215	32.87	99.7076	0	0	97.6193	k__Bacteria|p__Proteobacteria|c__Gammaproteobacteria|o__Aeromonadales|f__Aeromonadaceae|g__Aeromonas|s__Aeromonas salmonicida	k__Bacteria|p__Proteobacteria|c__Gammaproteobacteria|o__Aeromonadales|f__Aeromonadaceae|g__Aeromonas
MAG cluster 40	HLJip.265_MAG_12	3	686	8204	39095	4838591	0.395971	7.79	77.931	2.58621	0	97.6831	k__Bacteria|p__Bacteroidetes|c__Sphingobacteriia|o__Sphingobacteriales|f__Sphingobacteriaceae|g__Sphingobacterium|s__Sphingobacterium sp. G1-14	k__Bacteria|p__Bacteroidetes|c__Sphingobacteriia|o__Sphingobacteriales|f__Sphingobacteriaceae|g__Sphingobacterium
MAG cluster 41	YNHm.1448_MAG_24	3	24	407084	818357	5918906	0.400346	23.15	100	1.42857	0	91.6154	k__Bacteria|p__Bacteroidetes|c__Sphingobacteriia|o__Sphingobacteriales|f__Sphingobacteriaceae|g__Sphingobacterium|s__Sphingobacterium sp. B29	k__Bacteria|p__Bacteroidetes|c__Sphingobacteriia|o__Sphingobacteriales|f__Sphingobacteriaceae|g__Sphingobacterium
MAG cluster 42	HLJip.102_MAG_1	46	66	108500	267156	4457010	0.621418	24	100	0.236005	0	99.3942	k__Bacteria|p__Proteobacteria|c__Gammaproteobacteria|o__Pseudomonadales|f__Pseudomonadaceae|g__Pseudomonas|s__Pseudomonas sp. SWI7	k__Bacteria|p__Proteobacteria|c__Gammaproteobacteria|o__Pseudomonadales|f__Pseudomonadaceae|g__Pseudomonas
MAG cluster 43	GXrs.445_MAG_59	4	50	142131	484026	4680098	0.618971	30.19	99.3769	1.03559	0	99.156	k__Bacteria|p__Proteobacteria|c__Gammaproteobacteria|o__Pseudomonadales|f__Pseudomonadaceae|g__Pseudomonas|s__Pseudomonas sp. SGAir0191	k__Bacteria|p__Proteobacteria|c__Gammaproteobacteria|o__Pseudomonadales|f__Pseudomonadaceae|g__Pseudomonas
MAG cluster 44	HbRm.539_MAG_16	2	497	7552	28751	3224549	0.626812	16.42	74.1403	1.11001	0	96.8312	k__Bacteria|p__Proteobacteria|c__Gammaproteobacteria|o__Pseudomonadales|f__Pseudomonadaceae|g__Pseudomonas|s__Pseudomonas fulva	k__Bacteria|p__Proteobacteria|c__Gammaproteobacteria|o__Pseudomonadales|f__Pseudomonadaceae|g__Pseudomonas
MAG cluster 45	GXRs.650_MAG_34	94	65	56975	81798	2544352	0.699289	20.23	97.3214	0	0	97.4914	k__Bacteria|p__Actinobacteria|c__Actinobacteria|o__Corynebacteriales|f__Corynebacteriaceae|g__Corynebacterium|s__Corynebacterium xerosis	k__Bacteria|p__Actinobacteria|c__Actinobacteria|o__Corynebacteriales|f__Corynebacteriaceae|g__Corynebacterium
MAG cluster 46	hnHl.1269_MAG_1	8	170	22487	50788	2729515	0.698294	12.13	93.3461	1.09127	0	91.338	k__Bacteria|p__Actinobacteria|c__Actinobacteria|o__Corynebacteriales|f__Corynebacteriaceae|g__Corynebacterium|s__Corynebacterium xerosis	k__Bacteria|p__Actinobacteria|c__Actinobacteria|o__Corynebacteriales|f__Corynebacteriaceae|g__Corynebacterium
MAG cluster 47	JXRs.862_MAG_2	8	279	19737	59389	3712263	0.647497	10.27	92.5388	1.25969	0	94.481	k__Bacteria|p__Actinobacteria|c__Actinobacteria|o__Micrococcales|f__Brevibacteriaceae|g__Brevibacterium|s__Brevibacterium sp. YB235	k__Bacteria|p__Actinobacteria|c__Actinobacteria|o__Micrococcales|f__Brevibacteriaceae|g__Brevibacterium
MAG cluster 48	AHRm.553_MAG_5	3	76	100536	143610	4070995	0.647616	19.65	98.5465	0.581395	0	97.6236	k__Bacteria|p__Actinobacteria|c__Actinobacteria|o__Micrococcales|f__Brevibacteriaceae|g__Brevibacterium|s__Brevibacterium linens	k__Bacteria|p__Actinobacteria|c__Actinobacteria|o__Micrococcales|f__Brevibacteriaceae|g__Brevibacterium
MAG cluster 49	TLS_MAG_20	30	10	937338	1348197	3799264	0.647469	120.51	98.5465	0.581395	0	96.257	k__Bacteria|p__Actinobacteria|c__Actinobacteria|o__Micrococcales|f__Brevibacteriaceae|g__Brevibacterium|s__Brevibacterium sp. YB235	k__Bacteria|p__Actinobacteria|c__Actinobacteria|o__Micrococcales|f__Brevibacteriaceae|g__Brevibacterium
MAG cluster 50	FJRs.1475_MAG_21	5	235	20982	104807	3420850	0.650996	10.34	95.4651	0.581395	0	94.5706	k__Bacteria|p__Actinobacteria|c__Actinobacteria|o__Micrococcales|f__Brevibacteriaceae|g__Brevibacterium|s__Brevibacterium linens	k__Bacteria|p__Actinobacteria|c__Actinobacteria|o__Micrococcales|f__Brevibacteriaceae|g__Brevibacterium
MAG cluster 51	FJRs.1504_MAG_2	1	334	13863	64099	3690649	0.651548	25.89	90.2616	2.03488	0	98.0595	k__Bacteria|p__Actinobacteria|c__Actinobacteria|o__Micrococcales|f__Brevibacteriaceae|g__Brevibacterium|s__Brevibacterium sp. 'Marine'	k__Bacteria|p__Actinobacteria|c__Actinobacteria|o__Micrococcales|f__Brevibacteriaceae|g__Brevibacterium
MAG cluster 52	SXHl.494_MAG_13	17	91	107079	259727	3939443	0.647323	113.46	91.938	0.0581395	0	97.6987	k__Bacteria|p__Actinobacteria|c__Actinobacteria|o__Micrococcales|f__Brevibacteriaceae|g__Brevibacterium|s__Brevibacterium linens	k__Bacteria|p__Actinobacteria|c__Actinobacteria|o__Micrococcales|f__Brevibacteriaceae|g__Brevibacterium
MAG cluster 53	ZWH2_MAG_10	24	10	1094524	1694294	3869816	0.644207	1.91	95.8333	0.581395	0	96.7994	k__Bacteria|p__Actinobacteria|c__Actinobacteria|o__Micrococcales|f__Brevibacteriaceae|g__Brevibacterium|s__Brevibacterium linens	k__Bacteria|p__Actinobacteria|c__Actinobacteria|o__Micrococcales|f__Brevibacteriaceae|g__Brevibacterium
MAG cluster 54	GXRs.856_MAG_2	19	231	22165	76445	3678376	0.656353	12.14	96.5116	0	0	97.589	k__Bacteria|p__Actinobacteria|c__Actinobacteria|o__Micrococcales|f__Brevibacteriaceae|g__Brevibacterium|s__Brevibacterium sp. o2	k__Bacteria|p__Actinobacteria|c__Actinobacteria|o__Micrococcales|f__Brevibacteriaceae|g__Brevibacterium
MAG cluster 55	XJHA.497_MAG_4	5	35	170538	219443	3663116	0.648748	17.31	94.7674	0	0	94.9103	k__Bacteria|p__Actinobacteria|c__Actinobacteria|o__Micrococcales|f__Brevibacteriaceae|g__Brevibacterium|s__Brevibacterium sp. YB235	k__Bacteria|p__Actinobacteria|c__Actinobacteria|o__Micrococcales|f__Brevibacteriaceae|g__Brevibacterium
MAG cluster 56	HNHl.1237_MAG_2	5	71	115627	335526	3984414	0.64614	28.13	98.5465	0	0	94.7119	k__Bacteria|p__Actinobacteria|c__Actinobacteria|o__Micrococcales|f__Brevibacteriaceae|g__Brevibacterium|s__Brevibacterium sp. YB235	k__Bacteria|p__Actinobacteria|c__Actinobacteria|o__Micrococcales|f__Brevibacteriaceae|g__Brevibacterium
MAG cluster 57	YNhm.292_MAG_3	7	288	18792	76873	3528685	0.650007	29.03	90.0194	2.61628	0	94.7372	k__Bacteria|p__Actinobacteria|c__Actinobacteria|o__Micrococcales|f__Brevibacteriaceae|g__Brevibacterium|s__Brevibacterium sp. YB235	k__Bacteria|p__Actinobacteria|c__Actinobacteria|o__Micrococcales|f__Brevibacteriaceae|g__Brevibacterium
MAG cluster 58	JLIp.623_MAG_20	7	102	76084	213118	3857778	0.647701	19.88	93.1617	0.290698	0	97.42	k__Bacteria|p__Actinobacteria|c__Actinobacteria|o__Micrococcales|f__Brevibacteriaceae|g__Brevibacterium|s__Brevibacterium linens	k__Bacteria|p__Actinobacteria|c__Actinobacteria|o__Micrococcales|f__Brevibacteriaceae|g__Brevibacterium
MAG cluster 59	LNHl.610_MAG_10	2	102	57201	155848	3655914	0.647778	9.71	96.4147	0.290698	0	95.6235	k__Bacteria|p__Actinobacteria|c__Actinobacteria|o__Micrococcales|f__Brevibacteriaceae|g__Brevibacterium|s__Brevibacterium sp. YB235	k__Bacteria|p__Actinobacteria|c__Actinobacteria|o__Micrococcales|f__Brevibacteriaceae|g__Brevibacterium
MAG cluster 60	JXRs.596_MAG_19	9	36	193000	403356	3077917	0.656864	47.62	92.9412	0.196078	0	97.2904	k__Bacteria|p__Actinobacteria|c__Actinobacteria|o__Corynebacteriales|f__Dietziaceae|g__Dietzia|s__Dietzia timorensis	k__Bacteria|p__Actinobacteria|c__Actinobacteria|o__Corynebacteriales|f__Dietziaceae|g__Dietzia
MAG cluster 61	SXHl.631_MAG_7	19	29	215943	726014	3309199	0.657565	17.21	97.6471	0.196078	0	96.8662	k__Bacteria|p__Actinobacteria|c__Actinobacteria|o__Corynebacteriales|f__Dietziaceae|g__Dietzia|s__Dietzia timorensis	k__Bacteria|p__Actinobacteria|c__Actinobacteria|o__Corynebacteriales|f__Dietziaceae|g__Dietzia
MAG cluster 62	FJRs.1483_MAG_22	3	60	97512	299084	3312282	0.657481	16.47	96.8627	1.66667	0	98.0038	k__Bacteria|p__Actinobacteria|c__Actinobacteria|o__Corynebacteriales|f__Dietziaceae|g__Dietzia|s__Dietzia timorensis	k__Bacteria|p__Actinobacteria|c__Actinobacteria|o__Corynebacteriales|f__Dietziaceae|g__Dietzia
MAG cluster 63	JSHl.1417_MAG_5	3	42	168190	409357	3271108	0.658354	26.13	97.6471	0.196078	0	97.2496	k__Bacteria|p__Actinobacteria|c__Actinobacteria|o__Corynebacteriales|f__Dietziaceae|g__Dietzia|s__Dietzia timorensis	k__Bacteria|p__Actinobacteria|c__Actinobacteria|o__Corynebacteriales|f__Dietziaceae|g__Dietzia
MAG cluster 64	XJRp.1104_MAG_14	4	400	7740	27300	2657686	0.65978	9.61	73.8936	1.73529	0	97.1507	k__Bacteria|p__Actinobacteria|c__Actinobacteria|o__Corynebacteriales|f__Dietziaceae|g__Dietzia|s__Dietzia timorensis	k__Bacteria|p__Actinobacteria|c__Actinobacteria|o__Corynebacteriales|f__Dietziaceae|g__Dietzia
MAG cluster 65	WXN2_MAG_8	98	4	1655613	1655613	2664750	0.326669	5.1	99.4475	1.84162	0	98.3758	k__Bacteria|p__Firmicutes|c__Bacilli|o__Bacillales|f__Staphylococcaceae|g__Staphylococcus|s__Staphylococcus sciuri	k__Bacteria|p__Firmicutes|c__Bacilli|o__Bacillales|f__Staphylococcaceae|g__Staphylococcus
MAG cluster 66	CJX3_MAG_23	33	6	2784354	2784354	2883374	0.325291	2.61	98.7845	2.94659	0	98.5983	k__Bacteria|p__Firmicutes|c__Bacilli|o__Bacillales|f__Staphylococcaceae|g__Staphylococcus|s__Staphylococcus sciuri	k__Bacteria|p__Firmicutes|c__Bacilli|o__Bacillales|f__Staphylococcaceae|g__Staphylococcus
MAG cluster 67	JLHj.923_MAG_2	24	21	228459	482701	2815015	0.324626	21.82	99.4475	2.94659	0	99.5892	k__Bacteria|p__Firmicutes|c__Bacilli|o__Bacillales|f__Staphylococcaceae|g__Staphylococcus|s__Staphylococcus sciuri	k__Bacteria|p__Firmicutes|c__Bacilli|o__Bacillales|f__Staphylococcaceae|g__Staphylococcus
MAG cluster 68	GDRm.658_MAG_9	12	225	13316	33603	2240755	0.326969	12.41	97.3757	1.28913	0	98.4119	k__Bacteria|p__Firmicutes|c__Bacilli|o__Bacillales|f__Staphylococcaceae|g__Staphylococcus|s__Staphylococcus sciuri	k__Bacteria|p__Firmicutes|c__Bacilli|o__Bacillales|f__Staphylococcaceae|g__Staphylococcus
MAG cluster 69	GXRs.853_MAG_1	10	30	235191	339870	2728465	0.325641	37.95	96.886	1.85944	0	96.6501	k__Bacteria|p__Firmicutes|c__Bacilli|o__Bacillales|f__Staphylococcaceae|g__Staphylococcus|s__Staphylococcus sciuri	k__Bacteria|p__Firmicutes|c__Bacilli|o__Bacillales|f__Staphylococcaceae|g__Staphylococcus
MAG cluster 70	YNIo.1451_MAG_5	17	71	47829	123397	2103445	0.32575	116.02	92.8177	1.28913	0	98.4804	k__Bacteria|p__Firmicutes|c__Bacilli|o__Bacillales|f__Staphylococcaceae|g__Staphylococcus|s__Staphylococcus sciuri	k__Bacteria|p__Firmicutes|c__Bacilli|o__Bacillales|f__Staphylococcaceae|g__Staphylococcus
MAG cluster 71	GXaj.114_MAG_23	1	291	10750	47795	2534670	0.325893	8.73	91.7587	3.22284	0	97.141	k__Bacteria|p__Firmicutes|c__Bacilli|o__Bacillales|f__Staphylococcaceae|g__Staphylococcus|s__Staphylococcus sciuri	k__Bacteria|p__Firmicutes|c__Bacilli|o__Bacillales|f__Staphylococcaceae|g__Staphylococcus
MAG cluster 72	HNbm.303_MAG_1	2	41	86534	240003	2742546	0.324705	22.92	99.4475	2.41193	0	96.807	k__Bacteria|p__Firmicutes|c__Bacilli|o__Bacillales|f__Staphylococcaceae|g__Staphylococcus|s__Staphylococcus sciuri	k__Bacteria|p__Firmicutes|c__Bacilli|o__Bacillales|f__Staphylococcaceae|g__Staphylococcus
MAG cluster 73	AHHl.1314_MAG_11	3	216	16086	64909	2431992	0.405497	28.46	90.5702	0.292398	0	0	0	k__Bacteria|p__Proteobacteria|c__Gammaproteobacteria|g__Ignatzschineria
MAG cluster 74	AHHl.1312_MAG_12	2	65	64688	112104	2057002	0.602656	16.12	95.614	0	0	0	0	k__Bacteria|p__Actinobacteria|c__Actinobacteria|o__Micrococcales|f__Microbacteriaceae|g__Leucobacter
MAG cluster 75	XJHA.1184_MAG_22	21	45	73896	156459	2104554	0.60159	9.91	94.8343	0.292398	0	0	0	k__Bacteria|p__Actinobacteria|c__Actinobacteria|o__Micrococcales|f__Microbacteriaceae|g__Leucobacter
MAG cluster 76	HNHl.1222_MAG_4	8	67	182902	271586	4553039	0.401615	39.31	100	1.08108	0	98.4586	k__Bacteria|p__Proteobacteria|c__Gammaproteobacteria|o__Enterobacterales|f__Morganellaceae|g__Providencia|s__Providencia rettgeri	k__Bacteria|p__Proteobacteria|c__Gammaproteobacteria|o__Enterobacterales|f__Morganellaceae|g__Providencia
MAG cluster 77	CQRm.1370_MAG_29	4	42	198578	365045	4168948	0.402228	23.21	100	1.08108	0	99.6859	k__Bacteria|p__Proteobacteria|c__Gammaproteobacteria|o__Enterobacterales|f__Morganellaceae|g__Providencia|s__Providencia rettgeri	k__Bacteria|p__Proteobacteria|c__Gammaproteobacteria|o__Enterobacterales|f__Morganellaceae|g__Providencia
MAG cluster 78	GXaj.63_MAG_10	2	391	14768	66425	4133609	0.402911	8.77	97.2072	1.92192	0	98.8129	k__Bacteria|p__Proteobacteria|c__Gammaproteobacteria|o__Enterobacterales|f__Morganellaceae|g__Providencia|s__Providencia rettgeri	k__Bacteria|p__Proteobacteria|c__Gammaproteobacteria|o__Enterobacterales|f__Morganellaceae|g__Providencia
MAG cluster 79	AHHl.1314_MAG_22	3	116	27416	53419	2190887	0.383689	26.26	94.086	0	0	0	0	k__Bacteria|p__Bacteroidetes|c__Flavobacteriia|o__Flavobacteriales|f__Weeksellaceae|g__Moheibacter
MAG cluster 80	AHHl.1313_MAG_28	4	74	95518	242819	3487396	0.6537	29.08	99.1414	0.30303	0	81.6873	k__Bacteria|p__Proteobacteria|c__Alphaproteobacteria|o__Rhodobacterales|f__Rhodobacteraceae|g__Paracoccus|s__Paracoccus denitrificans	k__Bacteria|p__Proteobacteria|c__Alphaproteobacteria|o__Rhodobacterales|f__Rhodobacteraceae|g__Paracoccus
MAG cluster 81	AHHl.1313_MAG_41	7	145	31438	66832	2632045	0.704776	12.39	94.1667	2.48016	0	84.3496	k__Bacteria|p__Actinobacteria|c__Actinobacteria|o__Corynebacteriales|f__Corynebacteriaceae|g__Corynebacterium|s__Corynebacterium xerosis	k__Bacteria|p__Actinobacteria|c__Actinobacteria|o__Corynebacteriales|f__Corynebacteriaceae|g__Corynebacterium
MAG cluster 82	AHHl.1312_MAG_19	2	137	26793	107347	2346853	0.63752	11.98	94.0236	0.813692	0	77.9671	k__Bacteria|p__Actinobacteria|c__Actinobacteria|o__Micrococcales|f__Microbacteriaceae|g__Agrococcus|s__Agrococcus carbonis	k__Bacteria|p__Actinobacteria|c__Actinobacteria|o__Micrococcales|f__Microbacteriaceae|g__Agrococcus
MAG cluster 83	DXS2_MAG_5	15	7	568771	660777	2167534	0.372658	5.68	90.5771	1.06007	0	0	0	k__Bacteria|p__Bacteroidetes|c__Flavobacteriia|o__Flavobacteriales|f__Flavobacteriaceae|s__Flavobacteriaceae bacterium UR159
MAG cluster 84	HNbm.440_MAG_14	22	95	44557	197776	2992869	0.704711	9.82	98.2364	0.581395	0	79.141	k__Bacteria|p__Actinobacteria|c__Actinobacteria|o__Micrococcales|f__Brevibacteriaceae|g__Brevibacterium|s__Brevibacterium sp. CS2	k__Bacteria|p__Actinobacteria|c__Actinobacteria|o__Micrococcales|f__Brevibacteriaceae|g__Brevibacterium
MAG cluster 85	NMGha.313_MAG_16	7	35	132574	307783	3221683	0.701954	27.89	99.7093	0	0	79.3352	k__Bacteria|p__Actinobacteria|c__Actinobacteria|o__Micrococcales|f__Brevibacteriaceae|g__Brevibacterium|s__Brevibacterium sp. CS2	k__Bacteria|p__Actinobacteria|c__Actinobacteria|o__Micrococcales|f__Brevibacteriaceae|g__Brevibacterium
MAG cluster 86	GSHA.1487_MAG_19	7	36	147827	275040	2561844	0.321819	36.34	98.8045	0.353357	0	78.7225	k__Bacteria|p__Bacteroidetes|c__Flavobacteriia|o__Flavobacteriales|f__Flavobacteriaceae|g__Flavobacterium|s__Flavobacterium sp. I3-2	k__Bacteria|p__Bacteroidetes|c__Flavobacteriia|o__Flavobacteriales|f__Flavobacteriaceae|g__Flavobacterium
MAG cluster 87	XYa_MAG_50	6	1	2961549	2961549	2961549	0.325042	192.03	98.8045	0.530035	1	79.1162	k__Bacteria|p__Bacteroidetes|c__Flavobacteriia|o__Flavobacteriales|f__Flavobacteriaceae|g__Flavobacterium|s__Flavobacterium sp. I3-2	k__Bacteria|p__Bacteroidetes|c__Flavobacteriia|o__Flavobacteriales|f__Flavobacteriaceae|g__Flavobacterium
MAG cluster 88	XYa_MAG_15	37	1	4665117	4665117	4665117	0.50756	126.95	99.9287	0.10453	0	99.7144	k__Bacteria|p__Proteobacteria|c__Gammaproteobacteria|o__Enterobacterales|f__Enterobacteriaceae|g__Escherichia|s__Escherichia coli	k__Bacteria|p__Proteobacteria|c__Gammaproteobacteria|o__Enterobacterales|f__Enterobacteriaceae|g__Escherichia
MAG cluster 89	XJRt.1087_MAG_42	5	43	161601	307963	4251731	0.509722	34.35	94.9636	0.228529	0	99.8371	k__Bacteria|p__Proteobacteria|c__Gammaproteobacteria|o__Enterobacterales|f__Enterobacteriaceae|g__Escherichia|s__Escherichia coli	k__Bacteria|p__Proteobacteria|c__Gammaproteobacteria|o__Enterobacterales|f__Enterobacteriaceae|g__Escherichia
MAG cluster 90	XJHA.1169_MAG_53	1	894	4231	12235	3740733	0.541083	5.25	51.7241	8.62069	0	94.4419	k__Bacteria|p__Proteobacteria|c__Gammaproteobacteria|o__Enterobacterales|f__Enterobacteriaceae|g__Enterobacter|s__Enterobacter hormaechei	k__Bacteria|p__Proteobacteria|c__Gammaproteobacteria|o__Enterobacterales|f__Enterobacteriaceae|g__Enterobacter
MAG cluster 91	JSHl.1399_MAG_3	6	23	284907	1308506	4355789	0.557599	19.53	98.0093	0.0372024	0	98.5984	k__Bacteria|p__Proteobacteria|c__Gammaproteobacteria|o__Enterobacterales|f__Enterobacteriaceae|g__Enterobacter|s__Enterobacter hormaechei	k__Bacteria|p__Proteobacteria|c__Gammaproteobacteria|o__Enterobacterales|f__Enterobacteriaceae|g__Enterobacter
MAG cluster 92	XJRp.1090_MAG_5	44	21	287058	640551	3749357	0.687473	19.07	99.4118	0	0	82.7652	k__Bacteria|p__Actinobacteria|c__Actinobacteria|o__Corynebacteriales|f__Dietziaceae|g__Dietzia|s__Dietzia lutea	k__Bacteria|p__Actinobacteria|c__Actinobacteria|o__Corynebacteriales|f__Dietziaceae|g__Dietzia
MAG cluster 93	SCRm.1343_MAG_12	25	63	68590	124706	2657424	0.68355	26.11	96.2548	1.14943	0	84.1509	k__Bacteria|p__Proteobacteria|c__Gammaproteobacteria|o__Xanthomonadales|f__Xanthomonadaceae|g__Luteimonas|s__Luteimonas sp. JM171	k__Bacteria|p__Proteobacteria|c__Gammaproteobacteria|o__Xanthomonadales|f__Xanthomonadaceae|g__Luteimonas
MAG cluster 94	AHHl.1312_MAG_29	2	46	77848	90592	2085483	0.478427	46.81	93.2241	1.38528	0	0	0	k__Bacteria|p__Proteobacteria|c__Gammaproteobacteria|o__Oceanospirillales|f__Oceanospirillaceae|g__Thalassolituus
MAG cluster 95	AHHl.1314_MAG_16	2	124	62733	168268	4497550	0.401704	31.78	94.3544	8.64865	0	82.4093	k__Bacteria|p__Proteobacteria|c__Gammaproteobacteria|o__Enterobacterales|f__Morganellaceae|g__Providencia|s__Providencia sp. 1701011	k__Bacteria|p__Proteobacteria|c__Gammaproteobacteria|o__Enterobacterales|f__Morganellaceae|g__Providencia
MAG cluster 96	TLS_MAG_30	11	1	4141881	4141881	4141881	0.564431	204.42	100	0	0	98.6685	k__Bacteria|p__Proteobacteria|c__Betaproteobacteria|o__Burkholderiales|f__Alcaligenaceae|g__Alcaligenes|s__Alcaligenes faecalis	k__Bacteria|p__Proteobacteria|c__Betaproteobacteria|o__Burkholderiales|f__Alcaligenaceae|g__Alcaligenes
MAG cluster 97	SXds.592_MAG_1	17	18	818574	959078	3900391	0.568052	165.54	100	0.171143	0	98.6759	k__Bacteria|p__Proteobacteria|c__Betaproteobacteria|o__Burkholderiales|f__Alcaligenaceae|g__Alcaligenes|s__Alcaligenes faecalis	k__Bacteria|p__Proteobacteria|c__Betaproteobacteria|o__Burkholderiales|f__Alcaligenaceae|g__Alcaligenes
MAG cluster 98	HnRm.744_MAG_27	2	30	200067	484177	4064951	0.560885	18	98.3412	0.236967	0	95.0519	k__Bacteria|p__Proteobacteria|c__Betaproteobacteria|o__Burkholderiales|f__Alcaligenaceae|g__Alcaligenes|s__Alcaligenes faecalis	k__Bacteria|p__Proteobacteria|c__Betaproteobacteria|o__Burkholderiales|f__Alcaligenaceae|g__Alcaligenes
MAG cluster 99	GSHl.1121_MAG_16	6	100	65593	150595	3857277	0.569189	15.99	98.6061	0.289626	0	98.5649	k__Bacteria|p__Proteobacteria|c__Betaproteobacteria|o__Burkholderiales|f__Alcaligenaceae|g__Alcaligenes|s__Alcaligenes faecalis	k__Bacteria|p__Proteobacteria|c__Betaproteobacteria|o__Burkholderiales|f__Alcaligenaceae|g__Alcaligenes
MAG cluster 100	WLH_MAG_47	8	1	4249264	4249264	4249264	0.568078	273.74	100	0.40811	1	98.0268	k__Bacteria|p__Proteobacteria|c__Betaproteobacteria|o__Burkholderiales|f__Alcaligenaceae|g__Alcaligenes|s__Alcaligenes faecalis	k__Bacteria|p__Proteobacteria|c__Betaproteobacteria|o__Burkholderiales|f__Alcaligenaceae|g__Alcaligenes
MAG cluster 101	SCRm.1340_MAG_10	11	16	429206	560644	3873203	0.568161	73.2	98.5782	0.0526593	0	98.6093	k__Bacteria|p__Proteobacteria|c__Betaproteobacteria|o__Burkholderiales|f__Alcaligenaceae|g__Alcaligenes|s__Alcaligenes faecalis	k__Bacteria|p__Proteobacteria|c__Betaproteobacteria|o__Burkholderiales|f__Alcaligenaceae|g__Alcaligenes
MAG cluster 102	SGH_MAG_90	2	9	2474440	2474440	4188294	0.560485	33.82	100	0.35545	0	95.462	k__Bacteria|p__Proteobacteria|c__Betaproteobacteria|o__Burkholderiales|f__Alcaligenaceae|g__Alcaligenes|s__Alcaligenes faecalis	k__Bacteria|p__Proteobacteria|c__Betaproteobacteria|o__Burkholderiales|f__Alcaligenaceae|g__Alcaligenes
MAG cluster 103	HnRm.648_MAG_39	6	13	652915	862100	4047796	0.564793	626.09	99.0521	0	0	98.6903	k__Bacteria|p__Proteobacteria|c__Betaproteobacteria|o__Burkholderiales|f__Alcaligenaceae|g__Alcaligenes|s__Alcaligenes faecalis	k__Bacteria|p__Proteobacteria|c__Betaproteobacteria|o__Burkholderiales|f__Alcaligenaceae|g__Alcaligenes
MAG cluster 104	GZRm.666_MAG_1	3	33	499357	908740	3903974	0.567484	89.83	96.6825	0	0	98.7263	k__Bacteria|p__Proteobacteria|c__Betaproteobacteria|o__Burkholderiales|f__Alcaligenaceae|g__Alcaligenes|s__Alcaligenes faecalis	k__Bacteria|p__Proteobacteria|c__Betaproteobacteria|o__Burkholderiales|f__Alcaligenaceae|g__Alcaligenes
MAG cluster 105	HLJip.328_MAG_7	3	101	64531	220266	3684638	0.568228	96.14	91.4941	0.882043	0	98.5951	k__Bacteria|p__Proteobacteria|c__Betaproteobacteria|o__Burkholderiales|f__Alcaligenaceae|g__Alcaligenes|s__Alcaligenes faecalis	k__Bacteria|p__Proteobacteria|c__Betaproteobacteria|o__Burkholderiales|f__Alcaligenaceae|g__Alcaligenes
MAG cluster 106	AHHl.1313_MAG_27	8	95	44815	85824	2401070	0.502739	14.58	93.9968	0.118483	0	0	0	k__Bacteria|p__Proteobacteria|c__Betaproteobacteria|o__Burkholderiales|f__Alcaligenaceae|g__Pusillimonas
MAG cluster 107	AHHl.1312_MAG_39	3	83	49399	102360	2086374	0.653382	32.81	93.9571	0.779727	0	78.8116	k__Bacteria|p__Actinobacteria|c__Actinobacteria|o__Micrococcales|f__Microbacteriaceae|g__Leucobacter|s__Leucobacter sp. DSM 101948	k__Bacteria|p__Actinobacteria|c__Actinobacteria|o__Micrococcales|f__Microbacteriaceae|g__Leucobacter
MAG cluster 108	SGH_MAG_10	3	1	2574788	2574788	2574788	0.414017	12.86	100	0	1	0	0	k__Bacteria|p__Proteobacteria|c__Gammaproteobacteria|g__Ignatzschineria
MAG cluster 109	AHHl.1313_MAG_47	2	28	93516	259104	1969642	0.495616	22.92	96.3684	0.3367	0	78.8812	k__Bacteria|p__Proteobacteria|c__Gammaproteobacteria|o__Alteromonadales|f__Idiomarinaceae|g__Idiomarina|s__Idiomarina andamanensis	k__Bacteria|p__Proteobacteria|c__Gammaproteobacteria|o__Alteromonadales|f__Idiomarinaceae|g__Idiomarina
MAG cluster 110	GSHl.1120_MAG_15	4	60	118256	417881	3760282	0.379627	36.43	98.1338	0.540541	0	99.6034	k__Bacteria|p__Proteobacteria|c__Gammaproteobacteria|o__Enterobacterales|f__Morganellaceae|g__Proteus|s__Proteus vulgaris	k__Bacteria|p__Proteobacteria|c__Gammaproteobacteria|o__Enterobacterales|f__Morganellaceae|g__Proteus
MAG cluster 111	SGH_MAG_58	3	1	4079330	4079330	4079330	0.385712	12.3	99.9228	1.08108	0	99.3737	k__Bacteria|p__Proteobacteria|c__Gammaproteobacteria|o__Enterobacterales|f__Morganellaceae|g__Proteus|s__Proteus vulgaris	k__Bacteria|p__Proteobacteria|c__Gammaproteobacteria|o__Enterobacterales|f__Morganellaceae|g__Proteus
MAG cluster 112	GDAj.872_MAG_20	2	205	37453	141400	3727257	0.379126	30.11	94.8777	0.18018	0	99.5229	k__Bacteria|p__Proteobacteria|c__Gammaproteobacteria|o__Enterobacterales|f__Morganellaceae|g__Proteus|s__Proteus vulgaris	k__Bacteria|p__Proteobacteria|c__Gammaproteobacteria|o__Enterobacterales|f__Morganellaceae|g__Proteus
MAG cluster 113	GXRs.841_MAG_30	10	27	261114	639154	3789261	0.37816	216.55	99.0691	0	0	99.6188	k__Bacteria|p__Proteobacteria|c__Gammaproteobacteria|o__Enterobacterales|f__Morganellaceae|g__Proteus|s__Proteus cibarius	k__Bacteria|p__Proteobacteria|c__Gammaproteobacteria|o__Enterobacterales|f__Morganellaceae|g__Proteus
MAG cluster 114	AHHl.1313_MAG_40	4	140	16636	53773	1703839	0.679666	155.19	86.2977	1.17845	0	79.8547	k__Bacteria|p__Actinobacteria|c__Actinobacteria|o__Micrococcales|f__Microbacteriaceae|g__Agrococcus|s__Agrococcus carbonis	k__Bacteria|p__Actinobacteria|c__Actinobacteria|o__Micrococcales|f__Microbacteriaceae|g__Agrococcus
MAG cluster 115	XJRp.1148_MAG_46	3	103	42331	125322	2339994	0.673767	22.85	94.7054	1.93985	0	79.5971	k__Bacteria|p__Actinobacteria|c__Actinobacteria|o__Micrococcales|f__Microbacteriaceae|g__Agrococcus|s__Agrococcus carbonis	k__Bacteria|p__Actinobacteria|c__Actinobacteria|o__Micrococcales|f__Microbacteriaceae|g__Agrococcus
MAG cluster 116	AHHl.1314_MAG_39	2	88	67545	140889	3876904	0.634783	20.1	95.3893	0.273224	0	98.0567	k__Bacteria|p__Proteobacteria|c__Gammaproteobacteria|o__Pseudomonadales|f__Pseudomonadaceae|g__Pseudomonas|s__Pseudomonas stutzeri	k__Bacteria|p__Proteobacteria|c__Gammaproteobacteria|o__Pseudomonadales|f__Pseudomonadaceae|g__Pseudomonas
MAG cluster 117	JXRs.818_MAG_1	9	27	210955	870587	4176284	0.633215	173.54	99.5902	0.273224	0	97.7967	k__Bacteria|p__Proteobacteria|c__Gammaproteobacteria|o__Pseudomonadales|f__Pseudomonadaceae|g__Pseudomonas|s__Pseudomonas stutzeri	k__Bacteria|p__Proteobacteria|c__Gammaproteobacteria|o__Pseudomonadales|f__Pseudomonadaceae|g__Pseudomonas
MAG cluster 118	GXRs.869_MAG_11	5	114	59005	124453	3983879	0.634544	11.81	98.9688	0.204918	0	97.5006	k__Bacteria|p__Proteobacteria|c__Gammaproteobacteria|o__Pseudomonadales|f__Pseudomonadaceae|g__Pseudomonas|s__Pseudomonas stutzeri	k__Bacteria|p__Proteobacteria|c__Gammaproteobacteria|o__Pseudomonadales|f__Pseudomonadaceae|g__Pseudomonas
MAG cluster 119	GXRs.841_MAG_43	1	389	10120	74696	3145222	0.639697	37.3	58.6207	0	0	98.1234	k__Bacteria|p__Proteobacteria|c__Gammaproteobacteria|o__Pseudomonadales|f__Pseudomonadaceae|g__Pseudomonas|s__Pseudomonas stutzeri	k__Bacteria|p__Proteobacteria|c__Gammaproteobacteria|o__Pseudomonadales|f__Pseudomonadaceae|g__Pseudomonas
MAG cluster 120	HnRm.742_MAG_1	4	215	30190	85823	3758767	0.635885	47.58	93.8403	1.40759	0	97.6595	k__Bacteria|p__Proteobacteria|c__Gammaproteobacteria|o__Pseudomonadales|f__Pseudomonadaceae|g__Pseudomonas|s__Pseudomonas stutzeri	k__Bacteria|p__Proteobacteria|c__Gammaproteobacteria|o__Pseudomonadales|f__Pseudomonadaceae|g__Pseudomonas
MAG cluster 121	SLG_MAG_19	25	3	3033477	3033477	4299227	0.631113	8.21	99.9658	2.51269	0	98.2979	k__Bacteria|p__Proteobacteria|c__Gammaproteobacteria|o__Pseudomonadales|f__Pseudomonadaceae|g__Pseudomonas|s__Pseudomonas stutzeri	k__Bacteria|p__Proteobacteria|c__Gammaproteobacteria|o__Pseudomonadales|f__Pseudomonadaceae|g__Pseudomonas
MAG cluster 122	SGH_MAG_64	1	3	2695571	2695571	4124030	0.635663	13.51	98.2221	0.221861	0	95.4346	k__Bacteria|p__Proteobacteria|c__Gammaproteobacteria|o__Pseudomonadales|f__Pseudomonadaceae|g__Pseudomonas|s__Pseudomonas stutzeri	k__Bacteria|p__Proteobacteria|c__Gammaproteobacteria|o__Pseudomonadales|f__Pseudomonadaceae|g__Pseudomonas
MAG cluster 123	GXaj.63_MAG_9	2	40	201338	506963	4173363	0.632698	23.98	99.1803	0.273224	0	97.7824	k__Bacteria|p__Proteobacteria|c__Gammaproteobacteria|o__Pseudomonadales|f__Pseudomonadaceae|g__Pseudomonas|s__Pseudomonas stutzeri	k__Bacteria|p__Proteobacteria|c__Gammaproteobacteria|o__Pseudomonadales|f__Pseudomonadaceae|g__Pseudomonas
MAG cluster 124	HNHl.1244_MAG_12	2	117	61273	265256	4044866	0.622939	23.18	97.0759	0.491803	0	91.1821	k__Bacteria|p__Proteobacteria|c__Gammaproteobacteria|o__Pseudomonadales|f__Pseudomonadaceae|g__Pseudomonas|s__Pseudomonas stutzeri	k__Bacteria|p__Proteobacteria|c__Gammaproteobacteria|o__Pseudomonadales|f__Pseudomonadaceae|g__Pseudomonas
MAG cluster 125	XJRt.1087_MAG_25	2	113	53018	171474	3851305	0.635196	25.37	96.9555	0.273224	0	98.0629	k__Bacteria|p__Proteobacteria|c__Gammaproteobacteria|o__Pseudomonadales|f__Pseudomonadaceae|g__Pseudomonas|s__Pseudomonas stutzeri	k__Bacteria|p__Proteobacteria|c__Gammaproteobacteria|o__Pseudomonadales|f__Pseudomonadaceae|g__Pseudomonas
MAG cluster 126	hnHl.1269_MAG_23	2	86	94612	235086	4000681	0.633675	47.5	97.3361	0.68306	0	97.573	k__Bacteria|p__Proteobacteria|c__Gammaproteobacteria|o__Pseudomonadales|f__Pseudomonadaceae|g__Pseudomonas|s__Pseudomonas stutzeri	k__Bacteria|p__Proteobacteria|c__Gammaproteobacteria|o__Pseudomonadales|f__Pseudomonadaceae|g__Pseudomonas
MAG cluster 127	XJRp.1147_MAG_37	10	173	28871	120751	3233113	0.652549	27.69	92.5703	0	0	81.5692	k__Bacteria|p__Proteobacteria|c__Alphaproteobacteria|o__Rhodobacterales|f__Rhodobacteraceae|g__Paracoccus|s__Paracoccus sp. AK26	k__Bacteria|p__Proteobacteria|c__Alphaproteobacteria|o__Rhodobacterales|f__Rhodobacteraceae|g__Paracoccus
MAG cluster 128	GSHA.1303_MAG_49	2	151	41588	140277	3941755	0.645533	18.56	96.1616	2.00289	0	81.363	k__Bacteria|p__Proteobacteria|c__Alphaproteobacteria|o__Rhodobacterales|f__Rhodobacteraceae|g__Paracoccus|s__Paracoccus sp. AK26	k__Bacteria|p__Proteobacteria|c__Alphaproteobacteria|o__Rhodobacterales|f__Rhodobacteraceae|g__Paracoccus
MAG cluster 129	AHHl.1312_MAG_6	2	387	4107	11822	1605064	0.384654	5.38	53.6745	0	0	78.2217	k__Bacteria|p__Firmicutes|c__Bacilli|o__Bacillales|f__Bacillaceae|g__Lysinibacillus|s__Lysinibacillus sp. B2A1	k__Bacteria|p__Firmicutes|c__Bacilli|o__Bacillales|f__Bacillaceae|g__Lysinibacillus
MAG cluster 130	GDRm.1511_MAG_20	3	436	9999	100206	3584860	0.728109	6.88	85.2827	0.974659	0	84.9582	k__Bacteria|p__Actinobacteria|c__Actinobacteria|o__Micrococcales|f__Dermabacteraceae|g__Brachybacterium|s__Brachybacterium saurashtrense	k__Bacteria|p__Actinobacteria|c__Actinobacteria|o__Micrococcales|f__Dermabacteraceae|g__Brachybacterium
MAG cluster 131	AHRm.1395_MAG_29	4	292	17095	72311	3442847	0.728044	17.89	91.7154	3.69953	0	85.153	k__Bacteria|p__Actinobacteria|c__Actinobacteria|o__Micrococcales|f__Dermabacteraceae|g__Brachybacterium|s__Brachybacterium saurashtrense	k__Bacteria|p__Actinobacteria|c__Actinobacteria|o__Micrococcales|f__Dermabacteraceae|g__Brachybacterium
MAG cluster 132	TLS_MAG_52	19	19	776364	1313775	3785471	0.72473	44.08	98.2456	0.584795	0	85.0966	k__Bacteria|p__Actinobacteria|c__Actinobacteria|o__Micrococcales|f__Dermabacteraceae|g__Brachybacterium|s__Brachybacterium saurashtrense	k__Bacteria|p__Actinobacteria|c__Actinobacteria|o__Micrococcales|f__Dermabacteraceae|g__Brachybacterium
MAG cluster 133	XJHA.1184_MAG_24	2	323	16703	134944	3395906	0.728715	21.45	82.1972	1.46199	0	84.7477	k__Bacteria|p__Actinobacteria|c__Actinobacteria|o__Micrococcales|f__Dermabacteraceae|g__Brachybacterium|s__Brachybacterium saurashtrense	k__Bacteria|p__Actinobacteria|c__Actinobacteria|o__Micrococcales|f__Dermabacteraceae|g__Brachybacterium
MAG cluster 134	NMGha.314_MAG_38	8	107	54917	181969	3446987	0.724394	52.27	93.5673	0	0	85.2231	k__Bacteria|p__Actinobacteria|c__Actinobacteria|o__Micrococcales|f__Dermabacteraceae|g__Brachybacterium|s__Brachybacterium saurashtrense	k__Bacteria|p__Actinobacteria|c__Actinobacteria|o__Micrococcales|f__Dermabacteraceae|g__Brachybacterium
MAG cluster 135	AHHl.1313_MAG_38	4	79	56146	89987	2291507	0.466462	18.69	94.3097	0	0	79.8019	k__Bacteria|p__Proteobacteria|c__Betaproteobacteria|o__Burkholderiales|f__Alcaligenaceae|g__Paenalcaligenes|s__Paenalcaligenes hominis	k__Bacteria|p__Proteobacteria|c__Betaproteobacteria|o__Burkholderiales|f__Alcaligenaceae|g__Paenalcaligenes
MAG cluster 136	JLHl.790_MAG_17	49	35	226298	273460	3422444	0.648737	15.18	95.1507	0.688073	0	98.7774	k__Bacteria|p__Actinobacteria|c__Actinobacteria|o__Micrococcales|f__Micrococcaceae|g__Arthrobacter|s__Arthrobacter sp. LS16	k__Bacteria|p__Actinobacteria|c__Actinobacteria|o__Micrococcales|f__Micrococcaceae|g__Arthrobacter
MAG cluster 137	SGH_MAG_76	1	39	217927	392290	4281443	0.642414	3.25	94.3862	9.70948	0	93.6958	k__Bacteria|p__Actinobacteria|c__Actinobacteria|o__Micrococcales|f__Micrococcaceae|g__Arthrobacter|s__Arthrobacter sp. YC-RL1	k__Bacteria|p__Actinobacteria|c__Actinobacteria|o__Micrococcales|f__Micrococcaceae|g__Arthrobacter
MAG cluster 138	JLHc.928_MAG_4	7	96	55659	139276	3266193	0.649515	33.7	94.9978	1.00917	0	91.5421	k__Bacteria|p__Actinobacteria|c__Actinobacteria|o__Micrococcales|f__Micrococcaceae|g__Arthrobacter|s__Arthrobacter sp. YC-RL1	k__Bacteria|p__Actinobacteria|c__Actinobacteria|o__Micrococcales|f__Micrococcaceae|g__Arthrobacter
MAG cluster 139	JLHj.620_MAG_2	7	101	55778	151118	3475289	0.64963	24.23	95.3801	0.458716	0	91.3354	k__Bacteria|p__Actinobacteria|c__Actinobacteria|o__Micrococcales|f__Micrococcaceae|g__Arthrobacter|s__Arthrobacter sp. YC-RL1	k__Bacteria|p__Actinobacteria|c__Actinobacteria|o__Micrococcales|f__Micrococcaceae|g__Arthrobacter
MAG cluster 140	hnHl.1282_MAG_3	3	33	197799	507768	3701301	0.646415	23.67	96.7562	1.00917	0	98.5434	k__Bacteria|p__Actinobacteria|c__Actinobacteria|o__Micrococcales|f__Micrococcaceae|g__Arthrobacter|s__Arthrobacter sp. LS16	k__Bacteria|p__Actinobacteria|c__Actinobacteria|o__Micrococcales|f__Micrococcaceae|g__Arthrobacter
MAG cluster 141	XJHA.1184_MAG_5	18	13	459909	530386	2354446	0.357512	40.1	99.0698	0.757576	0	99.4443	k__Bacteria|p__Firmicutes|c__Bacilli|o__Bacillales|f__Staphylococcaceae|g__Staphylococcus|s__Staphylococcus agnetis	k__Bacteria|p__Firmicutes|c__Bacilli|o__Bacillales|f__Staphylococcaceae|g__Staphylococcus
MAG cluster 142	GSHA.1304_MAG_27	3	187	15679	56209	2264224	0.356959	8.34	97.5852	0.757576	0	97.7132	k__Bacteria|p__Firmicutes|c__Bacilli|o__Bacillales|f__Staphylococcaceae|g__Staphylococcus|s__Staphylococcus agnetis	k__Bacteria|p__Firmicutes|c__Bacilli|o__Bacillales|f__Staphylococcaceae|g__Staphylococcus
MAG cluster 143	XYa_MAG_14	12	2	2454060	2454060	2472031	0.359518	8.97	99.4318	1.04167	0	97.4479	k__Bacteria|p__Firmicutes|c__Bacilli|o__Bacillales|f__Staphylococcaceae|g__Staphylococcus|s__Staphylococcus agnetis	k__Bacteria|p__Firmicutes|c__Bacilli|o__Bacillales|f__Staphylococcaceae|g__Staphylococcus
MAG cluster 144	hnHl.1269_MAG_33	11	380	11385	42522	3405076	0.414015	7.52	72.5705	0	0	98.7329	k__Bacteria|p__Bacteroidetes|c__Sphingobacteriia|o__Sphingobacteriales|f__Sphingobacteriaceae|g__Sphingobacterium|s__Sphingobacterium hotanense	k__Bacteria|p__Bacteroidetes|c__Sphingobacteriia|o__Sphingobacteriales|f__Sphingobacteriaceae|g__Sphingobacterium
MAG cluster 145	SXHl.494_MAG_2	8	13	566080	523976	2359920	0.439008	95.92	99.8405	0.985083	0	78.6937	k__Bacteria|p__Proteobacteria|c__Betaproteobacteria|o__Burkholderiales|f__Alcaligenaceae|g__Oligella|s__Oligella urethralis	k__Bacteria|p__Proteobacteria|c__Betaproteobacteria|o__Burkholderiales|f__Alcaligenaceae|g__Oligella
MAG cluster 146	XZio.406_MAG_23	4	36	200130	398898	3972759	0.369681	18.28	95.9524	0.502646	0	97.2925	k__Bacteria|p__Bacteroidetes|c__Sphingobacteriia|o__Sphingobacteriales|f__Sphingobacteriaceae|g__Sphingobacterium|s__Sphingobacterium daejeonense	k__Bacteria|p__Bacteroidetes|c__Sphingobacteriia|o__Sphingobacteriales|f__Sphingobacteriaceae|g__Sphingobacterium
MAG cluster 147	GDRm.658_MAG_6	5	39	173033	457312	3957320	0.369364	37.74	90.7937	1.07143	0	97.4078	k__Bacteria|p__Bacteroidetes|c__Sphingobacteriia|o__Sphingobacteriales|f__Sphingobacteriaceae|g__Sphingobacterium|s__Sphingobacterium daejeonense	k__Bacteria|p__Bacteroidetes|c__Sphingobacteriia|o__Sphingobacteriales|f__Sphingobacteriaceae|g__Sphingobacterium
MAG cluster 148	XJHA.1169_MAG_14	7	221	26037	88745	3672542	0.370306	12.9	96.0317	0.753968	0	97.2516	k__Bacteria|p__Bacteroidetes|c__Sphingobacteriia|o__Sphingobacteriales|f__Sphingobacteriaceae|g__Sphingobacterium|s__Sphingobacterium daejeonense	k__Bacteria|p__Bacteroidetes|c__Sphingobacteriia|o__Sphingobacteriales|f__Sphingobacteriaceae|g__Sphingobacterium
MAG cluster 149	AHHl.1313_MAG_5	3	549	7884	33885	3612436	0.61561	7.1	81.2849	5.60069	0	0	0	k__Bacteria|p__Proteobacteria|c__Gammaproteobacteria|o__Pseudomonadales|f__Pseudomonadaceae|g__Pseudomonas
MAG cluster 150	DXS2_MAG_31	4	3	1998061	1998061	3141900	0.632406	5.85	98.5812	0.948276	0	80.9241	k__Bacteria|p__Proteobacteria|c__Gammaproteobacteria|o__Pseudomonadales|f__Pseudomonadaceae|g__Pseudomonas|s__Pseudomonas litoralis	k__Bacteria|p__Proteobacteria|c__Gammaproteobacteria|o__Pseudomonadales|f__Pseudomonadaceae|g__Pseudomonas
MAG cluster 151	GDAj.874_MAG_8	3	212	8405	25347	1533627	0.363707	7.38	81.3166	3.68339	0	78.5971	k__Bacteria|p__Firmicutes|c__Bacilli|o__Bacillales|f__Staphylococcaceae|g__Jeotgalicoccus|s__Jeotgalicoccus saudimassiliensis	k__Bacteria|p__Firmicutes|c__Bacilli|o__Bacillales|f__Staphylococcaceae|g__Jeotgalicoccus
MAG cluster 152	YZL_MAG_30	38	4	1375202	1375202	2715895	0.458077	7.77	92.6027	0	0	97.5358	k__Bacteria|p__Proteobacteria|c__Gammaproteobacteria|o__Pseudomonadales|f__Moraxellaceae|g__Acinetobacter|s__Acinetobacter indicus	k__Bacteria|p__Proteobacteria|c__Gammaproteobacteria|o__Pseudomonadales|f__Moraxellaceae|g__Acinetobacter
MAG cluster 153	SGH_MAG_47	2	1	2683971	2683971	2683971	0.376838	13.72	99.8051	0.146199	1	0	0	k__Bacteria|p__Proteobacteria|c__Gammaproteobacteria|g__Wohlfahrtiimonas
MAG cluster 154	AHRm.1395_MAG_10	2	251	16174	89439	3004752	0.401845	70.19	53.605	1.72414	0	87.0809	k__Bacteria|p__Bacteroidetes|c__Sphingobacteriia|o__Sphingobacteriales|f__Sphingobacteriaceae|g__Sphingobacterium|s__Sphingobacterium mizutaii	k__Bacteria|p__Bacteroidetes|c__Sphingobacteriia|o__Sphingobacteriales|f__Sphingobacteriaceae|g__Sphingobacterium
MAG cluster 155	hnHl.1289_MAG_4	2	117	69657	171562	4054719	0.399276	10	99.8413	0	0	88.3022	k__Bacteria|p__Bacteroidetes|c__Sphingobacteriia|o__Sphingobacteriales|f__Sphingobacteriaceae|g__Sphingobacterium|s__Sphingobacterium mizutaii	k__Bacteria|p__Bacteroidetes|c__Sphingobacteriia|o__Sphingobacteriales|f__Sphingobacteriaceae|g__Sphingobacterium
MAG cluster 156	GXRs.843_MAG_42	2	282	24351	79847	4192066	0.658729	9.57	91.7251	6.15972	0	99.5862	k__Bacteria|p__Proteobacteria|c__Betaproteobacteria|o__Burkholderiales|f__Alcaligenaceae|g__Bordetella|s__Bordetella trematum	k__Bacteria|p__Proteobacteria|c__Betaproteobacteria|o__Burkholderiales|f__Alcaligenaceae|g__Bordetella
MAG cluster 157	Sxds.775_MAG_11	16	63	66863	114083	2347466	0.342224	27.86	91.2073	0.706714	0	78.3679	k__Bacteria|p__Bacteroidetes|c__Flavobacteriia|o__Flavobacteriales|f__Flavobacteriaceae|g__Flavobacterium|s__Flavobacterium sp. I3-2	k__Bacteria|p__Bacteroidetes|c__Flavobacteriia|o__Flavobacteriales|f__Flavobacteriaceae|g__Flavobacterium
MAG cluster 158	SCRm.1346_MAG_11	6	45	116121	344054	3531151	0.573368	19.29	85.6078	0.688073	0	81.7973	k__Bacteria|p__Actinobacteria|c__Actinobacteria|o__Micrococcales|f__Micrococcaceae|g__Arthrobacter|s__Arthrobacter sp. LS16	k__Bacteria|p__Actinobacteria|c__Actinobacteria|o__Micrococcales|f__Micrococcaceae|g__Arthrobacter
MAG cluster 159	GDRm.658_MAG_18	6	113	49068	127628	3411222	0.575828	10.85	94.8815	2.75229	0	82.3591	k__Bacteria|p__Actinobacteria|c__Actinobacteria|o__Micrococcales|f__Micrococcaceae|g__Arthrobacter|s__Arthrobacter sp. LS16	k__Bacteria|p__Actinobacteria|c__Actinobacteria|o__Micrococcales|f__Micrococcaceae|g__Arthrobacter
MAG cluster 160	WLH_MAG_24	5	4	1180515	1485113	3512511	0.577336	30.37	94.4954	2.3318	0	82.6075	k__Bacteria|p__Actinobacteria|c__Actinobacteria|o__Micrococcales|f__Micrococcaceae|g__Arthrobacter|s__Arthrobacter sp. LS16	k__Bacteria|p__Actinobacteria|c__Actinobacteria|o__Micrococcales|f__Micrococcaceae|g__Arthrobacter
MAG cluster 161	HBHl.568_MAG_17	4	29	174992	424613	3382822	0.577125	30.31	95.1453	1.83486	0	82.2187	k__Bacteria|p__Actinobacteria|c__Actinobacteria|o__Micrococcales|f__Micrococcaceae|g__Arthrobacter|s__Arthrobacter sp. LS16	k__Bacteria|p__Actinobacteria|c__Actinobacteria|o__Micrococcales|f__Micrococcaceae|g__Arthrobacter
MAG cluster 162	AHRm.1395_MAG_22	4	127	37848	120945	3032606	0.680216	29.13	98.2456	0.730994	0	79.7734	k__Bacteria|p__Actinobacteria|c__Actinobacteria|o__Micrococcales|f__Microbacteriaceae|g__Leucobacter|s__Leucobacter sp. DSM 101948	k__Bacteria|p__Actinobacteria|c__Actinobacteria|o__Micrococcales|f__Microbacteriaceae|g__Leucobacter
MAG cluster 163	XJHA.1168_MAG_36	10	127	34790	83697	2848493	0.543846	11.76	96.2922	0.792952	0	98.6933	k__Bacteria|p__Actinobacteria|c__Actinobacteria|o__Corynebacteriales|f__Corynebacteriaceae|g__Corynebacterium|s__Corynebacterium glutamicum	k__Bacteria|p__Actinobacteria|c__Actinobacteria|o__Corynebacteriales|f__Corynebacteriaceae|g__Corynebacterium
MAG cluster 164	YNIg.700_MAG_17	3	142	44683	172128	4301376	0.566571	10.87	94.5508	1.28897	0	96.9537	k__Bacteria|p__Proteobacteria|c__Gammaproteobacteria|o__Enterobacterales|f__Enterobacteriaceae|g__Kosakonia|s__Kosakonia sp. CCTCC M2018092	k__Bacteria|p__Proteobacteria|c__Gammaproteobacteria|o__Enterobacterales|f__Enterobacteriaceae|g__Enterobacter
MAG cluster 165	YNRm.532_MAG_15	5	129	75214	193603	4563452	0.56331	32.81	95.8898	1.32204	0	97.7881	k__Bacteria|p__Proteobacteria|c__Gammaproteobacteria|o__Enterobacterales|f__Enterobacteriaceae|g__Kosakonia|s__Kosakonia cowanii	k__Bacteria|p__Proteobacteria|c__Gammaproteobacteria|o__Enterobacterales|f__Enterobacteriaceae|g__Kosakonia
MAG cluster 166	GZRm.667_MAG_22	2	66	135334	327651	4624655	0.56235	25.95	81.2069	1.72414	0	97.5442	k__Bacteria|p__Proteobacteria|c__Gammaproteobacteria|o__Enterobacterales|f__Enterobacteriaceae|g__Kosakonia|s__Kosakonia cowanii	k__Bacteria|p__Proteobacteria|c__Gammaproteobacteria|o__Enterobacterales|f__Enterobacteriaceae|g__Kosakonia
MAG cluster 167	AHRm.1395_MAG_38	9	18	263996	596137	2772637	0.418258	104.57	95.6164	0	0	98.3477	k__Bacteria|p__Proteobacteria|c__Gammaproteobacteria|o__Pseudomonadales|f__Moraxellaceae|g__Acinetobacter|s__Acinetobacter radioresistens	k__Bacteria|p__Proteobacteria|c__Gammaproteobacteria|o__Pseudomonadales|f__Moraxellaceae|g__Acinetobacter
MAG cluster 168	Sxds.783_MAG_22	20	91	47952	159495	2699217	0.420447	16.55	97.773	0.643421	0	98.7839	k__Bacteria|p__Proteobacteria|c__Gammaproteobacteria|o__Pseudomonadales|f__Moraxellaceae|g__Acinetobacter|s__Acinetobacter radioresistens	k__Bacteria|p__Proteobacteria|c__Gammaproteobacteria|o__Pseudomonadales|f__Moraxellaceae|g__Acinetobacter
MAG cluster 169	AHRm.1395_MAG_3	1	92	53852	147782	3196677	0.707376	52.95	96.2167	4.5174	0	98.4944	k__Bacteria|p__Actinobacteria|c__Actinobacteria|o__Micrococcales|f__Microbacteriaceae|g__Microbacterium|s__Microbacterium sp. PAMC 28756	k__Bacteria|p__Actinobacteria|c__Actinobacteria|o__Micrococcales|f__Microbacteriaceae|g__Microbacterium
MAG cluster 170	JSHl.564_MAG_23	1	56	123966	200470	3339229	0.707159	18.3	96.1069	1.76768	0	98.6349	k__Bacteria|p__Actinobacteria|c__Actinobacteria|o__Micrococcales|f__Microbacteriaceae|g__Microbacterium|s__Microbacterium sp. PAMC 28756	k__Bacteria|p__Actinobacteria|c__Actinobacteria|o__Micrococcales|f__Microbacteriaceae|g__Microbacterium
MAG cluster 171	XJHA.1184_MAG_30	1	415	9079	47576	3047361	0.705245	6.6	81.5174	0.841751	0	90.0699	k__Bacteria|p__Actinobacteria|c__Actinobacteria|o__Micrococcales|f__Microbacteriaceae|g__Microbacterium|s__Microbacterium sp. PAMC 28756	k__Bacteria|p__Actinobacteria|c__Actinobacteria|o__Micrococcales|f__Microbacteriaceae|g__Microbacterium
MAG cluster 172	FJRs.1479_MAG_11	2	295	10960	69876	2465209	0.708813	44.22	55.4226	0	0	95.379	k__Bacteria|p__Actinobacteria|c__Actinobacteria|o__Micrococcales|f__Microbacteriaceae|g__Microbacterium|s__Microbacterium sp. str. 'China'	k__Bacteria|p__Actinobacteria|c__Actinobacteria|o__Micrococcales|f__Microbacteriaceae|g__Microbacterium
MAG cluster 173	AHRm.1395_MAG_44	3	118	73125	348978	4708740	0.627312	41.26	60.6897	0	0	86.0743	k__Bacteria|p__Proteobacteria|c__Gammaproteobacteria|o__Pseudomonadales|f__Pseudomonadaceae|g__Pseudomonas|s__Pseudomonas sp. FGI182	k__Bacteria|p__Proteobacteria|c__Gammaproteobacteria|o__Pseudomonadales|f__Pseudomonadaceae|g__Pseudomonas
MAG cluster 174	GZRm.667_MAG_16	11	16	339236	597141	4176880	0.533399	14.81	99.5652	0.217391	0	97.7911	k__Bacteria|p__Proteobacteria|c__Alphaproteobacteria|o__Rhizobiales|f__Brucellaceae|g__Ochrobactrum|s__Ochrobactrum pituitosum	k__Bacteria|p__Proteobacteria|c__Alphaproteobacteria|o__Rhizobiales|f__Brucellaceae|g__Ochrobactrum
MAG cluster 175	FJRs.1481_MAG_17	7	16	328940	784127	4183971	0.533594	20.62	100	0	0	97.735	k__Bacteria|p__Proteobacteria|c__Alphaproteobacteria|o__Rhizobiales|f__Brucellaceae|g__Ochrobactrum|s__Ochrobactrum pseudogrignonense	k__Bacteria|p__Proteobacteria|c__Alphaproteobacteria|o__Rhizobiales|f__Brucellaceae|g__Ochrobactrum
MAG cluster 176	HnRm.644_MAG_13	9	38	161925	622762	4028485	0.374807	29.27	97.351	0.331126	0	99.5501	k__Bacteria|p__Firmicutes|c__Bacilli|o__Bacillales|f__Bacillaceae|g__Lysinibacillus|s__Lysinibacillus sphaericus	k__Bacteria|p__Firmicutes|c__Bacilli|o__Bacillales|f__Bacillaceae|g__Lysinibacillus
MAG cluster 177	HNHl.1244_MAG_15	3	339	19658	78360	4211322	0.374395	8.44	94.3267	2.45033	0	96.0292	k__Bacteria|p__Firmicutes|c__Bacilli|o__Bacillales|f__Bacillaceae|g__Lysinibacillus|s__Lysinibacillus sphaericus	k__Bacteria|p__Firmicutes|c__Bacilli|o__Bacillales|f__Bacillaceae|g__Lysinibacillus
MAG cluster 178	HbRm.1360_MAG_15	49	36	163053	428139	2715299	0.557955	32.88	95.7416	0	0	95.2162	k__Bacteria|p__Actinobacteria|c__Actinobacteria|o__Corynebacteriales|f__Corynebacteriaceae|g__Corynebacterium|s__Corynebacterium casei	k__Bacteria|p__Actinobacteria|c__Actinobacteria|o__Corynebacteriales|f__Corynebacteriaceae|g__Corynebacterium
MAG cluster 179	HnRh.659_MAG_38	2	13	319829	572328	2913619	0.558041	28.86	99.1189	2.82673	0	93.1629	k__Bacteria|p__Actinobacteria|c__Actinobacteria|o__Corynebacteriales|f__Corynebacteriaceae|g__Corynebacterium|s__Corynebacterium casei	k__Bacteria|p__Actinobacteria|c__Actinobacteria|o__Corynebacteriales|f__Corynebacteriaceae|g__Corynebacterium
MAG cluster 180	HNHl.1229_MAG_4	2	170	19440	87317	1987762	0.556125	26.94	71.4422	1.46843	0	91.4936	k__Bacteria|p__Actinobacteria|c__Actinobacteria|o__Corynebacteriales|f__Corynebacteriaceae|g__Corynebacterium|s__Corynebacterium casei	k__Bacteria|p__Actinobacteria|c__Actinobacteria|o__Corynebacteriales|f__Corynebacteriaceae|g__Corynebacterium
MAG cluster 181	HnRm.737_MAG_14	3	24	182275	396009	2756865	0.560099	36.07	99.1189	0.440529	0	93.4433	k__Bacteria|p__Actinobacteria|c__Actinobacteria|o__Corynebacteriales|f__Corynebacteriaceae|g__Corynebacterium|s__Corynebacterium casei	k__Bacteria|p__Actinobacteria|c__Actinobacteria|o__Corynebacteriales|f__Corynebacteriaceae|g__Corynebacterium
MAG cluster 182	HnRm.643_MAG_50	2	202	19762	63174	2835581	0.552464	19.77	83.9574	0.873715	0	92.8296	k__Bacteria|p__Actinobacteria|c__Actinobacteria|o__Corynebacteriales|f__Corynebacteriaceae|g__Corynebacterium|s__Corynebacterium casei	k__Bacteria|p__Actinobacteria|c__Actinobacteria|o__Corynebacteriales|f__Corynebacteriaceae|g__Corynebacterium
MAG cluster 183	ZJRs.981_MAG_7	5	7	620765	1002253	2687127	0.556256	53.15	95.815	0	0	97.5751	k__Bacteria|p__Actinobacteria|c__Actinobacteria|o__Corynebacteriales|f__Corynebacteriaceae|g__Corynebacterium|s__Corynebacterium casei	k__Bacteria|p__Actinobacteria|c__Actinobacteria|o__Corynebacteriales|f__Corynebacteriaceae|g__Corynebacterium
MAG cluster 184	AHRm.1395_MAG_53	2	330	12544	37753	3257425	0.648993	8.03	91.3449	3.3033	0	98.7965	k__Bacteria|p__Actinobacteria|c__Actinobacteria|o__Corynebacteriales|f__Corynebacteriaceae|g__Corynebacterium|s__Corynebacterium glyciniphilum	k__Bacteria|p__Actinobacteria|c__Actinobacteria|o__Corynebacteriales|f__Corynebacteriaceae|g__Corynebacterium
MAG cluster 185	TLS_MAG_25	50	2	2003877	2003877	2488451	0.367195	255.52	99.4318	0.568182	0	98.9295	k__Bacteria|p__Firmicutes|c__Bacilli|o__Bacillales|f__Staphylococcaceae|g__Staphylococcus|s__Staphylococcus chromogenes	k__Bacteria|p__Firmicutes|c__Bacilli|o__Bacillales|f__Staphylococcaceae|g__Staphylococcus
MAG cluster 186	GDHh.521_MAG_48	4	39	71073	136054	1741392	0.364546	29.38	79.5821	0.568182	0	96.7332	k__Bacteria|p__Firmicutes|c__Bacilli|o__Bacillales|f__Staphylococcaceae|g__Staphylococcus|s__Staphylococcus chromogenes	k__Bacteria|p__Firmicutes|c__Bacilli|o__Bacillales|f__Staphylococcaceae|g__Staphylococcus
MAG cluster 187	HbRm.533_MAG_3	4	57	67308	144216	2207857	0.366215	21.11	98.0114	0.568182	0	96.4519	k__Bacteria|p__Firmicutes|c__Bacilli|o__Bacillales|f__Staphylococcaceae|g__Staphylococcus|s__Staphylococcus chromogenes	k__Bacteria|p__Firmicutes|c__Bacilli|o__Bacillales|f__Staphylococcaceae|g__Staphylococcus
MAG cluster 188	HnRm.643_MAG_61	5	100	35531	137282	2142565	0.365142	61.35	90.6617	1.84659	0	96.4407	k__Bacteria|p__Firmicutes|c__Bacilli|o__Bacillales|f__Staphylococcaceae|g__Staphylococcus|s__Staphylococcus chromogenes	k__Bacteria|p__Firmicutes|c__Bacilli|o__Bacillales|f__Staphylococcaceae|g__Staphylococcus
MAG cluster 189	YNRm.677_MAG_12	13	25	233562	626056	3778686	0.359332	79.36	99.6466	1.44287	0	91.374	k__Bacteria|p__Bacteroidetes|c__Flavobacteriia|o__Flavobacteriales|f__Flavobacteriaceae|g__Myroides|s__Myroides odoratus	k__Bacteria|p__Bacteroidetes|c__Flavobacteriia|o__Flavobacteriales|f__Flavobacteriaceae|g__Myroides
MAG cluster 190	GZRm.736_MAG_9	4	83	77251	197488	3672369	0.360408	36.64	97.8092	0.912839	0	96.7004	k__Bacteria|p__Bacteroidetes|c__Flavobacteriia|o__Flavobacteriales|f__Flavobacteriaceae|g__Myroides|s__Myroides odoratus	k__Bacteria|p__Bacteroidetes|c__Flavobacteriia|o__Flavobacteriales|f__Flavobacteriaceae|g__Myroides
MAG cluster 191	HNHl.1229_MAG_23	4	57	138817	297009	3957595	0.359303	38.64	99.6466	1.23675	0	97.6241	k__Bacteria|p__Bacteroidetes|c__Flavobacteriia|o__Flavobacteriales|f__Flavobacteriaceae|g__Myroides|s__Myroides odoratus	k__Bacteria|p__Bacteroidetes|c__Flavobacteriia|o__Flavobacteriales|f__Flavobacteriaceae|g__Myroides
MAG cluster 192	HnRm.643_MAG_23	3	39	134420	426002	3743216	0.359256	34.19	98.2332	1.2662	0	91.3533	k__Bacteria|p__Bacteroidetes|c__Flavobacteriia|o__Flavobacteriales|f__Flavobacteriaceae|g__Myroides|s__Myroides odoratus	k__Bacteria|p__Bacteroidetes|c__Flavobacteriia|o__Flavobacteriales|f__Flavobacteriaceae|g__Myroides
MAG cluster 193	SCRm.1336_MAG_17	4	70	112846	234210	3984318	0.357237	13.5	99.2933	0.853946	0	96.5	k__Bacteria|p__Bacteroidetes|c__Flavobacteriia|o__Flavobacteriales|f__Flavobacteriaceae|g__Myroides|s__Myroides odoratus	k__Bacteria|p__Bacteroidetes|c__Flavobacteriia|o__Flavobacteriales|f__Flavobacteriaceae|g__Myroides
MAG cluster 194	AHRm.1395_MAG_60	2	20	175502	514321	2715743	0.647365	165.18	77.197	0.606061	0	81.8513	k__Bacteria|p__Proteobacteria|c__Alphaproteobacteria|o__Rhodobacterales|f__Rhodobacteraceae|g__Paracoccus|s__Paracoccus denitrificans	k__Bacteria|p__Proteobacteria|c__Alphaproteobacteria|o__Rhodobacterales|f__Rhodobacteraceae|g__Paracoccus
MAG cluster 195	SGH_MAG_95	12	1	5008396	5008396	5008396	0.609954	29.78	99.3808	0	0	99.7315	k__Bacteria|p__Proteobacteria|c__Gammaproteobacteria|o__Aeromonadales|f__Aeromonadaceae|g__Aeromonas|s__Aeromonas hydrophila	k__Bacteria|p__Proteobacteria|c__Gammaproteobacteria|o__Aeromonadales|f__Aeromonadaceae|g__Aeromonas
MAG cluster 196	GDdst.306_MAG_8	2	17	464595	1027246	4555292	0.614674	23.82	95.2872	0	0	96.9739	k__Bacteria|p__Proteobacteria|c__Gammaproteobacteria|o__Aeromonadales|f__Aeromonadaceae|g__Aeromonas|s__Aeromonas hydrophila	k__Bacteria|p__Proteobacteria|c__Gammaproteobacteria|o__Aeromonadales|f__Aeromonadaceae|g__Aeromonas
MAG cluster 197	GXaj.61_MAG_19	2	23	222716	628442	3273011	0.616985	914.71	72.5146	0	0	97.3897	k__Bacteria|p__Proteobacteria|c__Gammaproteobacteria|o__Aeromonadales|f__Aeromonadaceae|g__Aeromonas|s__Aeromonas dhakensis	k__Bacteria|p__Proteobacteria|c__Gammaproteobacteria|o__Aeromonadales|f__Aeromonadaceae|g__Aeromonas
MAG cluster 198	WLH_MAG_15	2	1	4961281	4961281	4961281	0.616629	12.81	99.3276	0	0	96.9872	k__Bacteria|p__Proteobacteria|c__Gammaproteobacteria|o__Aeromonadales|f__Aeromonadaceae|g__Aeromonas|s__Aeromonas hydrophila	k__Bacteria|p__Proteobacteria|c__Gammaproteobacteria|o__Aeromonadales|f__Aeromonadaceae|g__Aeromonas
MAG cluster 199	SCRm.1345_MAG_49	4	37	202977	349735	4731074	0.615285	26.41	98.8836	0	0	96.9414	k__Bacteria|p__Proteobacteria|c__Gammaproteobacteria|o__Aeromonadales|f__Aeromonadaceae|g__Aeromonas|s__Aeromonas hydrophila	k__Bacteria|p__Proteobacteria|c__Gammaproteobacteria|o__Aeromonadales|f__Aeromonadaceae|g__Aeromonas
MAG cluster 200	JLHc.928_MAG_7	4	24	268270	606903	4657699	0.606632	100.92	96.7492	0	0	97.5768	k__Bacteria|p__Proteobacteria|c__Gammaproteobacteria|o__Aeromonadales|f__Aeromonadaceae|g__Aeromonas|s__Aeromonas sp. CA23	k__Bacteria|p__Proteobacteria|c__Gammaproteobacteria|o__Aeromonadales|f__Aeromonadaceae|g__Aeromonas
MAG cluster 201	FJRs.1481_MAG_21	5	307	22688	76628	4883591	0.690184	9.33	95.3943	2.03783	0	99.1258	k__Bacteria|p__Actinobacteria|c__Actinobacteria|o__Corynebacteriales|f__Nocardiaceae|g__Rhodococcus|s__Rhodococcus hoagii	k__Bacteria|p__Actinobacteria|c__Actinobacteria|o__Corynebacteriales|f__Nocardiaceae|g__Rhodococcus
MAG cluster 202	HnRm.644_MAG_3	3	87	98131	317507	3873176	0.372463	20.74	95.4974	0.809524	0	81.9516	k__Bacteria|p__Bacteroidetes|c__Sphingobacteriia|o__Sphingobacteriales|f__Sphingobacteriaceae|g__Sphingobacterium|s__Sphingobacterium mizutaii	k__Bacteria|p__Bacteroidetes|c__Sphingobacteriia|o__Sphingobacteriales|f__Sphingobacteriaceae|g__Sphingobacterium
MAG cluster 203	XYa_MAG_26	48	1	3479189	3479189	3479189	0.710307	8.21	100	0	0	85.5091	k__Bacteria|p__Actinobacteria|c__Actinobacteria|o__Micrococcales|f__Dermabacteraceae|g__Brachybacterium|s__Brachybacterium faecium	k__Bacteria|p__Actinobacteria|c__Actinobacteria|o__Micrococcales|f__Dermabacteraceae|g__Brachybacterium
MAG cluster 204	AHRm.1395_MAG_7	1	27	194725	420613	2840931	0.426835	13.71	85.8247	0	0	98.8711	k__Bacteria|p__Firmicutes|c__Bacilli|o__Lactobacillales|f__Enterococcaceae|g__Enterococcus|s__Enterococcus sp. CR-Ec1	k__Bacteria|p__Firmicutes|c__Bacilli|o__Lactobacillales|f__Enterococcaceae|g__Enterococcus
MAG cluster 205	JLHl.791_MAG_25	1	400	4665	23644	1845499	0.433168	5.48	53.6798	0.377358	0	98.6467	k__Bacteria|p__Firmicutes|c__Bacilli|o__Lactobacillales|f__Enterococcaceae|g__Enterococcus|s__Enterococcus sp. CR-Ec1	k__Bacteria|p__Firmicutes|c__Bacilli|o__Lactobacillales|f__Enterococcaceae|g__Enterococcus
MAG cluster 206	ShXhl.419_MAG_23	2	188	24799	69653	2960145	0.432351	9.06	93.9568	1.25786	0	98.2713	k__Bacteria|p__Firmicutes|c__Bacilli|o__Lactobacillales|f__Enterococcaceae|g__Enterococcus|s__Enterococcus casseliflavus	k__Bacteria|p__Firmicutes|c__Bacilli|o__Lactobacillales|f__Enterococcaceae|g__Enterococcus
MAG cluster 207	HnRm.643_MAG_2	2	280	15533	87307	3171097	0.429455	8.35	96.0692	1.56972	0	97.5858	k__Bacteria|p__Firmicutes|c__Bacilli|o__Lactobacillales|f__Enterococcaceae|g__Enterococcus|s__Enterococcus sp. FDAARGOS_375	k__Bacteria|p__Firmicutes|c__Bacilli|o__Lactobacillales|f__Enterococcaceae|g__Enterococcus
MAG cluster 208	AHRm.551_MAG_4	4	10	701388	1245640	5188226	0.593722	120.58	96.8112	0.14881	0	98.5177	k__Bacteria|p__Proteobacteria|c__Gammaproteobacteria|o__Enterobacterales|f__Yersiniaceae|g__Serratia|s__Serratia surfactantfaciens	k__Bacteria|p__Proteobacteria|c__Gammaproteobacteria|o__Enterobacterales|f__Yersiniaceae|g__Serratia
MAG cluster 209	CQRm.559_MAG_2	6	22	319434	687110	4864156	0.598937	22.12	97.6793	0	0	99.4036	k__Bacteria|p__Proteobacteria|c__Gammaproteobacteria|o__Enterobacterales|f__Yersiniaceae|g__Serratia|s__Serratia marcescens	k__Bacteria|p__Proteobacteria|c__Gammaproteobacteria|o__Enterobacterales|f__Yersiniaceae|g__Serratia
MAG cluster 210	GZHl.1214_MAG_1	5	20	315930	1208877	5017114	0.597623	53.49	98.1257	0.446429	0	96.4426	k__Bacteria|p__Proteobacteria|c__Gammaproteobacteria|o__Enterobacterales|f__Yersiniaceae|g__Serratia|s__Serratia marcescens	k__Bacteria|p__Proteobacteria|c__Gammaproteobacteria|o__Enterobacterales|f__Yersiniaceae|g__Serratia
MAG cluster 211	XJRp.1146_MAG_20	6	32	278330	533962	4965135	0.596651	21.09	98.5556	0	0	98.865	k__Bacteria|p__Proteobacteria|c__Gammaproteobacteria|o__Enterobacterales|f__Yersiniaceae|g__Serratia|s__Serratia sp. SCBI	k__Bacteria|p__Proteobacteria|c__Gammaproteobacteria|o__Enterobacterales|f__Yersiniaceae|g__Serratia
MAG cluster 212	HLJds.794_MAG_30	6	8	2823919	1186006	5032559	0.597183	434.52	96.65	0	0	99.01	k__Bacteria|p__Proteobacteria|c__Gammaproteobacteria|o__Enterobacterales|f__Yersiniaceae|g__Serratia|s__Serratia sp. SCBI	k__Bacteria|p__Proteobacteria|c__Gammaproteobacteria|o__Enterobacterales|f__Yersiniaceae|g__Serratia
MAG cluster 213	SGH_MAG_51	6	1	5159086	5159086	5159086	0.59553	4.17	97.5782	0.14881	0	98.4778	k__Bacteria|p__Proteobacteria|c__Gammaproteobacteria|o__Enterobacterales|f__Yersiniaceae|g__Serratia|s__Serratia marcescens	k__Bacteria|p__Proteobacteria|c__Gammaproteobacteria|o__Enterobacterales|f__Yersiniaceae|g__Serratia
MAG cluster 214	YNRm.722_MAG_19	8	35	193693	967401	4955329	0.60282	106.07	99.0516	0.0234962	0	99.9881	k__Bacteria|p__Proteobacteria|c__Gammaproteobacteria|o__Enterobacterales|f__Yersiniaceae|g__Serratia|s__Serratia marcescens	k__Bacteria|p__Proteobacteria|c__Gammaproteobacteria|o__Enterobacterales|f__Yersiniaceae|g__Serratia
MAG cluster 215	WXN2_MAG_5	131	1	1563263	1563263	1563263	0.305215	36.2	82.7519	0.581395	0	84.9099	k__Bacteria|p__Proteobacteria|c__Gammaproteobacteria|o__Legionellales|f__Coxiellaceae|g__Coxiella|s__Candidatus Coxiella mudrowiae	k__Bacteria|p__Proteobacteria|c__Gammaproteobacteria|o__Legionellales|f__Coxiellaceae|s__Coxiella-like endosymbiont
MAG cluster 216	GDRm.1505_MAG_1	32	5	424175	400969	1550224	0.304985	95.32	82.7519	0.620155	0	85.0344	k__Bacteria|p__Proteobacteria|c__Gammaproteobacteria|o__Legionellales|f__Coxiellaceae|g__Coxiella|s__Candidatus Coxiella mudrowiae	k__Bacteria|p__Proteobacteria|c__Gammaproteobacteria|o__Legionellales|f__Coxiellaceae|s__Coxiella-like endosymbiont
MAG cluster 217	YNRm.657_MAG_42	28	5	413136	664792	1536909	0.305235	549.49	82.1705	0.581395	0	85.1738	k__Bacteria|p__Proteobacteria|c__Gammaproteobacteria|o__Legionellales|f__Coxiellaceae|g__Coxiella|s__Candidatus Coxiella mudrowiae	k__Bacteria|p__Proteobacteria|c__Gammaproteobacteria|o__Legionellales|f__Coxiellaceae|s__Coxiella-like endosymbiont
MAG cluster 218	GXRs.836_MAG_54	13	190	28636	98064	2787322	0.658321	37.85	80.8824	0.882353	0	89.0804	k__Bacteria|p__Actinobacteria|c__Actinobacteria|o__Corynebacteriales|f__Dietziaceae|g__Dietzia|s__Dietzia timorensis	k__Bacteria|p__Actinobacteria|c__Actinobacteria|o__Corynebacteriales|f__Dietziaceae|g__Dietzia
MAG cluster 219	XJRt.1103_MAG_26	2	347	24528	67584	5723810	0.693975	8.58	96.1996	0.274725	0	84.6883	k__Bacteria|p__Actinobacteria|c__Actinobacteria|o__Streptosporangiales|f__Nocardiopsaceae|g__Nocardiopsis|s__Nocardiopsis alba	k__Bacteria|p__Actinobacteria|c__Actinobacteria|o__Streptosporangiales|f__Nocardiopsaceae|g__Nocardiopsis
MAG cluster 220	GXrs.443_MAG_42	6	65	131716	328424	5894594	0.691281	32.6	96.5201	0	0	84.493	k__Bacteria|p__Actinobacteria|c__Actinobacteria|o__Streptosporangiales|f__Nocardiopsaceae|g__Nocardiopsis|s__Nocardiopsis alba	k__Bacteria|p__Actinobacteria|c__Actinobacteria|o__Streptosporangiales|f__Nocardiopsaceae|g__Nocardiopsis
MAG cluster 221	NMGhaa.435_MAG_26	1	95	116275	361598	6275202	0.68821	19.35	99.4505	2.1978	0	84.6972	k__Bacteria|p__Actinobacteria|c__Actinobacteria|o__Streptosporangiales|f__Nocardiopsaceae|g__Nocardiopsis|s__Nocardiopsis alba	k__Bacteria|p__Actinobacteria|c__Actinobacteria|o__Streptosporangiales|f__Nocardiopsaceae|g__Nocardiopsis
MAG cluster 222	HLJds.794_MAG_32	8	73	125867	306673	5750569	0.690218	60.22	99.3956	1.28205	0	84.7381	k__Bacteria|p__Actinobacteria|c__Actinobacteria|o__Streptosporangiales|f__Nocardiopsaceae|g__Nocardiopsis|s__Nocardiopsis alba	k__Bacteria|p__Actinobacteria|c__Actinobacteria|o__Streptosporangiales|f__Nocardiopsaceae|g__Nocardiopsis
MAG cluster 223	AHRm.552_MAG_9	25	21	196509	326575	2728383	0.375344	13.26	99.6255	0	0	99.0263	k__Bacteria|p__Firmicutes|c__Bacilli|o__Lactobacillales|f__Enterococcaceae|g__Enterococcus|s__Enterococcus faecalis	k__Bacteria|p__Firmicutes|c__Bacilli|o__Lactobacillales|f__Enterococcaceae|g__Enterococcus
MAG cluster 224	AHRm.716_MAG_2	3	112	40352	113204	2692529	0.37654	10.12	99.3446	0.337079	0	99.2897	k__Bacteria|p__Firmicutes|c__Bacilli|o__Lactobacillales|f__Enterococcaceae|g__Enterococcus|s__Enterococcus faecalis	k__Bacteria|p__Firmicutes|c__Bacilli|o__Lactobacillales|f__Enterococcaceae|g__Enterococcus
MAG cluster 225	NGMhc.109_MAG_8	3	113	44472	116744	2702968	0.377743	12.17	99.9465	4.94552	0	99.9799	k__Bacteria|p__Firmicutes|c__Bacilli|o__Lactobacillales|f__Enterococcaceae|g__Enterococcus|s__Enterococcus faecalis	k__Bacteria|p__Firmicutes|c__Bacilli|o__Lactobacillales|f__Enterococcaceae|g__Enterococcus
MAG cluster 226	HnRm.731_MAG_31	6	40	135519	307453	2785555	0.374284	22.69	98.1203	0.37594	0	98.4064	k__Bacteria|p__Firmicutes|c__Bacilli|o__Lactobacillales|f__Enterococcaceae|g__Enterococcus|s__Enterococcus faecalis	k__Bacteria|p__Firmicutes|c__Bacilli|o__Lactobacillales|f__Enterococcaceae|g__Enterococcus
MAG cluster 227	GXRs.865_MAG_40	14	20	308703	459976	2714395	0.374911	32.21	99.6255	0	0	99.0049	k__Bacteria|p__Firmicutes|c__Bacilli|o__Lactobacillales|f__Enterococcaceae|g__Enterococcus|s__Enterococcus faecalis	k__Bacteria|p__Firmicutes|c__Bacilli|o__Lactobacillales|f__Enterococcaceae|g__Enterococcus
MAG cluster 228	HLJds.91_MAG_31	2	80	72542	206667	2532638	0.379237	12.44	98.7828	0	0	98.8815	k__Bacteria|p__Firmicutes|c__Bacilli|o__Lactobacillales|f__Enterococcaceae|g__Enterococcus|s__Enterococcus faecalis	k__Bacteria|p__Firmicutes|c__Bacilli|o__Lactobacillales|f__Enterococcaceae|g__Enterococcus
MAG cluster 229	JLIp.925_MAG_20	6	20	267362	722786	2637151	0.376985	21.6	99.6255	0	0	99.6081	k__Bacteria|p__Firmicutes|c__Bacilli|o__Lactobacillales|f__Enterococcaceae|g__Enterococcus|s__Enterococcus faecalis	k__Bacteria|p__Firmicutes|c__Bacilli|o__Lactobacillales|f__Enterococcaceae|g__Enterococcus
MAG cluster 230	JLHj.618_MAG_4	9	14	272364	378183	2629841	0.375538	21.75	97.7528	0.374532	0	98.7649	k__Bacteria|p__Firmicutes|c__Bacilli|o__Lactobacillales|f__Enterococcaceae|g__Enterococcus|s__Enterococcus faecalis	k__Bacteria|p__Firmicutes|c__Bacilli|o__Lactobacillales|f__Enterococcaceae|g__Enterococcus
MAG cluster 231	JLhl.242_MAG_1	7	60	80198	195838	2656391	0.375867	11.4	99.2509	0.93633	0	99.0337	k__Bacteria|p__Firmicutes|c__Bacilli|o__Lactobacillales|f__Enterococcaceae|g__Enterococcus|s__Enterococcus faecalis	k__Bacteria|p__Firmicutes|c__Bacilli|o__Lactobacillales|f__Enterococcaceae|g__Enterococcus
MAG cluster 232	NMGha.432_MAG_7	2	10	500318	791089	2871736	0.37305	45.79	99.6255	0	0	98.6751	k__Bacteria|p__Firmicutes|c__Bacilli|o__Lactobacillales|f__Enterococcaceae|g__Enterococcus|s__Enterococcus faecalis	k__Bacteria|p__Firmicutes|c__Bacilli|o__Lactobacillales|f__Enterococcaceae|g__Enterococcus
MAG cluster 233	XJRt.1092_MAG_8	6	29	158774	408484	2849545	0.373318	12.38	99.6255	0	0	98.5901	k__Bacteria|p__Firmicutes|c__Bacilli|o__Lactobacillales|f__Enterococcaceae|g__Enterococcus|s__Enterococcus faecalis	k__Bacteria|p__Firmicutes|c__Bacilli|o__Lactobacillales|f__Enterococcaceae|g__Enterococcus
MAG cluster 234	AHRm.671_MAG_10	2	15	171618	210281	1014533	0.46586	27.58	79.0598	1.28205	0	80.7455	k__Bacteria|p__Proteobacteria|c__Alphaproteobacteria|o__Rickettsiales|f__Anaplasmataceae|g__Anaplasma|s__Anaplasma platys	k__Bacteria|p__Proteobacteria|c__Alphaproteobacteria|o__Rickettsiales|f__Anaplasmataceae|g__Anaplasma
MAG cluster 235	AHRm.675_MAG_10	13	115	37719	62535	2669867	0.668115	16.31	92.4808	0.402299	0	82.1036	k__Bacteria|p__Proteobacteria|c__Gammaproteobacteria|o__Xanthomonadales|f__Xanthomonadaceae|g__Stenotrophomonas|s__Stenotrophomonas acidaminiphila	k__Bacteria|p__Proteobacteria|c__Gammaproteobacteria|o__Xanthomonadales|f__Xanthomonadaceae|g__Stenotrophomonas
MAG cluster 236	HbRm.1359_MAG_13	5	142	31858	67441	2607992	0.698745	21.76	94.5238	1.19048	0	89.9699	k__Bacteria|p__Actinobacteria|c__Actinobacteria|o__Corynebacteriales|f__Corynebacteriaceae|g__Corynebacterium|s__Corynebacterium xerosis	k__Bacteria|p__Actinobacteria|c__Actinobacteria|o__Corynebacteriales|f__Corynebacteriaceae|g__Corynebacterium
MAG cluster 237	GXaj.64_MAG_1	20	24	378756	589984	6287922	0.66547	301.28	99.6753	0.108225	0	99.6133	k__Bacteria|p__Proteobacteria|c__Gammaproteobacteria|o__Pseudomonadales|f__Pseudomonadaceae|g__Pseudomonas|s__Pseudomonas aeruginosa	k__Bacteria|p__Proteobacteria|c__Gammaproteobacteria|o__Pseudomonadales|f__Pseudomonadaceae|g__Pseudomonas
MAG cluster 238	Sxds.782_MAG_1	27	65	133230	530991	5288223	0.35098	26.01	98.6615	0	0	98.8796	k__Bacteria|p__Firmicutes|c__Bacilli|o__Bacillales|f__Bacillaceae|g__Bacillus|s__Bacillus cereus	k__Bacteria|p__Firmicutes|c__Bacilli|o__Bacillales|f__Bacillaceae|g__Bacillus
MAG cluster 239	HnRm.647_MAG_21	6	120	68980	235750	5162366	0.351771	19.81	96.8518	1.94908	0	99.4967	k__Bacteria|p__Firmicutes|c__Bacilli|o__Bacillales|f__Bacillaceae|g__Bacillus|s__Bacillus thuringiensis	k__Bacteria|p__Firmicutes|c__Bacilli|o__Bacillales|f__Bacillaceae|g__Bacillus
MAG cluster 240	JSHl.564_MAG_21	13	17	604148	652278	3857341	0.35573	20.57	80.3571	0	0	98.9233	k__Bacteria|p__Firmicutes|c__Bacilli|o__Bacillales|f__Bacillaceae|g__Bacillus|s__Bacillus sp. AR4-2	k__Bacteria|p__Firmicutes|c__Bacilli|o__Bacillales|f__Bacillaceae|g__Bacillus
MAG cluster 241	NMGha.314_MAG_15	6	12	903232	960050	3227708	0.357861	43.11	80.3571	0	0	99.2563	k__Bacteria|p__Firmicutes|c__Bacilli|o__Bacillales|f__Bacillaceae|g__Bacillus|s__Bacillus anthracis	k__Bacteria|p__Firmicutes|c__Bacilli|o__Bacillales|f__Bacillaceae|g__Bacillus
MAG cluster 242	XZio.403_MAG_17	3	93	63502	149753	3549550	0.359351	17.01	76.0121	0.272027	0	95.546	k__Bacteria|p__Firmicutes|c__Bacilli|o__Bacillales|f__Bacillaceae|g__Bacillus|s__Bacillus wiedmannii	k__Bacteria|p__Firmicutes|c__Bacilli|o__Bacillales|f__Bacillaceae|g__Bacillus
MAG cluster 243	JXhl.350_MAG_3	7	309	21011	87136	4824367	0.353569	9.98	93.3481	1.23232	0	96.9912	k__Bacteria|p__Firmicutes|c__Bacilli|o__Bacillales|f__Bacillaceae|g__Bacillus|s__Bacillus wiedmannii	k__Bacteria|p__Firmicutes|c__Bacilli|o__Bacillales|f__Bacillaceae|g__Bacillus
MAG cluster 244	HbRm.540_MAG_1	5	18	407242	612502	3336118	0.356119	20.42	69.9074	0.385802	0	98.9105	k__Bacteria|p__Firmicutes|c__Bacilli|o__Bacillales|f__Bacillaceae|g__Bacillus|s__Bacillus tropicus	k__Bacteria|p__Firmicutes|c__Bacilli|o__Bacillales|f__Bacillaceae|g__Bacillus
MAG cluster 245	XJRt.1088_MAG_22	2	143	72585	197441	4745762	0.348404	10.42	55.3571	0	0	95.0182	k__Bacteria|p__Firmicutes|c__Bacilli|o__Bacillales|f__Bacillaceae|g__Bacillus|s__Bacillus thuringiensis	k__Bacteria|p__Firmicutes|c__Bacilli|o__Bacillales|f__Bacillaceae|g__Bacillus
MAG cluster 246	XJRt.1145_MAG_35	1	502	4229	19285	2101120	0.359486	4.93	52.3981	3.96552	0	98.0943	k__Bacteria|p__Firmicutes|c__Bacilli|o__Bacillales|f__Staphylococcaceae|g__Staphylococcus|s__Staphylococcus simulans	k__Bacteria|p__Firmicutes|c__Bacilli|o__Bacillales|f__Bacillaceae|g__Bacillus
MAG cluster 247	TLS_MAG_24	13	1	2679846	2679846	2679846	0.359798	141.5	99.4475	0.552486	0	98.5731	k__Bacteria|p__Firmicutes|c__Bacilli|o__Bacillales|f__Staphylococcaceae|g__Staphylococcus|s__Staphylococcus simulans	k__Bacteria|p__Firmicutes|c__Bacilli|o__Bacillales|f__Staphylococcaceae|g__Staphylococcus
MAG cluster 248	AHRm.694_MAG_3	8	20	282019	661177	4624127	0.559414	23.43	100	0.362457	0	98.8774	k__Bacteria|p__Proteobacteria|c__Gammaproteobacteria|o__Enterobacterales|f__Enterobacteriaceae|g__Enterobacter|s__Enterobacter cancerogenus	k__Bacteria|p__Proteobacteria|c__Gammaproteobacteria|o__Enterobacterales|f__Enterobacteriaceae|g__Enterobacter
MAG cluster 249	XJHA.1185_MAG_24	2	114	49186	158263	4145962	0.562688	51.05	72.4138	0	0	98.8556	k__Bacteria|p__Proteobacteria|c__Gammaproteobacteria|o__Enterobacterales|f__Enterobacteriaceae|g__Enterobacter|s__Enterobacter cancerogenus	k__Bacteria|p__Proteobacteria|c__Gammaproteobacteria|o__Enterobacterales|f__Enterobacteriaceae|g__Enterobacter
MAG cluster 250	HLJds.1058_MAG_4	13	132	42494	93991	3318089	0.414806	12.2	97.6712	0.0913242	0	96.9783	k__Bacteria|p__Proteobacteria|c__Gammaproteobacteria|o__Pseudomonadales|f__Moraxellaceae|g__Acinetobacter|s__Acinetobacter johnsonii	k__Bacteria|p__Proteobacteria|c__Gammaproteobacteria|o__Pseudomonadales|f__Moraxellaceae|g__Acinetobacter
MAG cluster 251	NMGrt.324_MAG_1	5	108	47314	111763	3259384	0.41251	11.69	96.9121	1.97978	0	96.1556	k__Bacteria|p__Proteobacteria|c__Gammaproteobacteria|o__Pseudomonadales|f__Moraxellaceae|g__Acinetobacter|s__Acinetobacter johnsonii	k__Bacteria|p__Proteobacteria|c__Gammaproteobacteria|o__Pseudomonadales|f__Moraxellaceae|g__Acinetobacter
MAG cluster 252	HLJip.160_MAG_2	4	267	15930	72913	3026732	0.416075	11.09	94.97	0.776256	0	96.4838	k__Bacteria|p__Proteobacteria|c__Gammaproteobacteria|o__Pseudomonadales|f__Moraxellaceae|g__Acinetobacter|s__Acinetobacter johnsonii	k__Bacteria|p__Proteobacteria|c__Gammaproteobacteria|o__Pseudomonadales|f__Moraxellaceae|g__Acinetobacter
MAG cluster 253	JLIp.623_MAG_10	3	97	57396	193054	3002604	0.417832	27.66	90.3672	0.0391389	0	95.9755	k__Bacteria|p__Proteobacteria|c__Gammaproteobacteria|o__Pseudomonadales|f__Moraxellaceae|g__Acinetobacter|s__Acinetobacter johnsonii	k__Bacteria|p__Proteobacteria|c__Gammaproteobacteria|o__Pseudomonadales|f__Moraxellaceae|g__Acinetobacter
MAG cluster 254	YNRm.635_MAG_1	7	14	136517	149919	1357257	0.281034	13.2	99.3934	0.213675	0	81.0126	k__Bacteria|p__Proteobacteria|c__Alphaproteobacteria|o__Rickettsiales|f__Anaplasmataceae|g__Ehrlichia|s__Ehrlichia chaffeensis	k__Bacteria|p__Proteobacteria|c__Alphaproteobacteria|o__Rickettsiales|f__Anaplasmataceae|g__Ehrlichia
MAG cluster 255	AHRm.686_MAG_3	4	181	22375	67429	2702565	0.306011	9.83	100	0.0977517	0	79.1099	k__Bacteria|p__Bacteroidetes|c__Flavobacteriia|o__Flavobacteriales|f__Weeksellaceae|g__Empedobacter|s__Empedobacter brevis	k__Bacteria|p__Bacteroidetes|c__Flavobacteriia|o__Flavobacteriales|f__Flavobacteriaceae|s__Flavobacteriaceae bacterium YIM 102668
MAG cluster 256	NMGrt.344_MAG_1	3	91	14692	60747	941635	0.27048	8.73	95.2419	0	0	88.1901	k__Bacteria|p__Spirochaetes|c__Spirochaetia|o__Spirochaetales|f__Borreliaceae|g__Borrelia|s__Borrelia miyamotoi	k__Bacteria|p__Spirochaetes|c__Spirochaetia|o__Spirochaetales|f__Borreliaceae|g__Borrelia
MAG cluster 257	SCRm.1351_MAG_9	2	159	69757	245743	4776099	0.558343	37.73	67.5549	3.76176	0	90.587	k__Bacteria|p__Proteobacteria|c__Gammaproteobacteria|o__Enterobacterales|f__Enterobacteriaceae|g__Enterobacter|s__Enterobacter asburiae	k__Bacteria|p__Proteobacteria|c__Gammaproteobacteria|o__Enterobacterales|f__Enterobacteriaceae|g__Enterobacter
MAG cluster 258	GXRs.650_MAG_7	1	83	92630	280307	4111115	0.558891	253.14	60.3448	1.72414	0	91.0058	k__Bacteria|p__Proteobacteria|c__Gammaproteobacteria|o__Enterobacterales|f__Enterobacteriaceae|g__Enterobacter|s__Enterobacter asburiae	k__Bacteria|p__Proteobacteria|c__Gammaproteobacteria|o__Enterobacterales|f__Enterobacteriaceae|g__Enterobacter
MAG cluster 259	CQRm.517_MAG_6	2	51	131424	439796	4379730	0.560644	26.56	94.2742	0.334821	0	97.0111	k__Bacteria|p__Proteobacteria|c__Gammaproteobacteria|o__Enterobacterales|f__Enterobacteriaceae|g__Enterobacter|s__Enterobacter asburiae	k__Bacteria|p__Proteobacteria|c__Gammaproteobacteria|o__Enterobacterales|f__Enterobacteriaceae|g__Enterobacter
MAG cluster 260	NMGds.54_MAG_3	6	19	439309	1195357	4671289	0.558639	150.17	95.8003	0.0372024	0	98.5311	k__Bacteria|p__Proteobacteria|c__Gammaproteobacteria|o__Enterobacterales|f__Enterobacteriaceae|g__Enterobacter|s__Enterobacter roggenkampii	k__Bacteria|p__Proteobacteria|c__Gammaproteobacteria|o__Enterobacterales|f__Enterobacteriaceae|g__Enterobacter
MAG cluster 261	GDRm.741_MAG_1	14	14	554229	1469125	4755354	0.559651	105.92	98.4529	0.0372024	0	89.1073	k__Bacteria|p__Proteobacteria|c__Gammaproteobacteria|o__Enterobacterales|f__Enterobacteriaceae|g__Enterobacter|s__Enterobacter sp. HK169	k__Bacteria|p__Proteobacteria|c__Gammaproteobacteria|o__Enterobacterales|f__Enterobacteriaceae|g__Enterobacter
MAG cluster 262	GZRm.667_MAG_2	5	68	119585	1017965	4414436	0.560678	32.64	98.4665	1.06399	0	98.3421	k__Bacteria|p__Proteobacteria|c__Gammaproteobacteria|o__Enterobacterales|f__Enterobacteriaceae|g__Enterobacter|s__Enterobacter asburiae	k__Bacteria|p__Proteobacteria|c__Gammaproteobacteria|o__Enterobacterales|f__Enterobacteriaceae|g__Enterobacter
MAG cluster 263	GZRm.662_MAG_12	4	24	228193	998762	4716849	0.562728	24.36	99.6597	0.0372024	0	89.7085	k__Bacteria|p__Proteobacteria|c__Gammaproteobacteria|o__Enterobacterales|f__Enterobacteriaceae|g__Enterobacter|s__Enterobacter asburiae	k__Bacteria|p__Proteobacteria|c__Gammaproteobacteria|o__Enterobacterales|f__Enterobacteriaceae|g__Enterobacter
MAG cluster 264	YNIg.720_MAG_14	3	36	227018	601696	4616960	0.558662	54.46	97.7841	0.957116	0	95.4181	k__Bacteria|p__Proteobacteria|c__Gammaproteobacteria|o__Enterobacterales|f__Enterobacteriaceae|g__Enterobacter|s__Enterobacter asburiae	k__Bacteria|p__Proteobacteria|c__Gammaproteobacteria|o__Enterobacterales|f__Enterobacteriaceae|g__Enterobacter
MAG cluster 265	YNHm.1425_MAG_7	5	43	116461	383138	3214252	0.405356	22.35	99.1096	0.547945	0	82.3001	k__Bacteria|p__Proteobacteria|c__Gammaproteobacteria|o__Pseudomonadales|f__Moraxellaceae|g__Acinetobacter|s__Acinetobacter cumulans	k__Bacteria|p__Proteobacteria|c__Gammaproteobacteria|o__Pseudomonadales|f__Moraxellaceae|g__Acinetobacter
MAG cluster 266	GZbm.460_MAG_23	1	59	91191	318486	2833666	0.406045	37.22	84.1299	2.10046	0	82.1286	k__Bacteria|p__Proteobacteria|c__Gammaproteobacteria|o__Pseudomonadales|f__Moraxellaceae|g__Acinetobacter|s__Acinetobacter cumulans	k__Bacteria|p__Proteobacteria|c__Gammaproteobacteria|o__Pseudomonadales|f__Moraxellaceae|g__Acinetobacter
MAG cluster 267	hnHl.1282_MAG_1	8	144	33709	75103	3204276	0.405947	8.72	97.2146	0.764633	0	82.0209	k__Bacteria|p__Proteobacteria|c__Gammaproteobacteria|o__Pseudomonadales|f__Moraxellaceae|g__Acinetobacter|s__Acinetobacter cumulans	k__Bacteria|p__Proteobacteria|c__Gammaproteobacteria|o__Pseudomonadales|f__Moraxellaceae|g__Acinetobacter
MAG cluster 268	SLG_MAG_5	112	10	392776	777538	2811980	0.437993	6.38	98.2877	1.09589	0	88.9009	k__Bacteria|p__Proteobacteria|c__Gammaproteobacteria|o__Pseudomonadales|f__Moraxellaceae|g__Acinetobacter|s__Acinetobacter lwoffii	k__Bacteria|p__Proteobacteria|c__Gammaproteobacteria|o__Pseudomonadales|f__Moraxellaceae|g__Acinetobacter
MAG cluster 269	CQRm.641_MAG_9	12	158	31816	169502	3184181	0.31538	17.4	97.0674	1.07527	0	84.9164	k__Bacteria|p__Bacteroidetes|c__Flavobacteriia|o__Flavobacteriales|f__Weeksellaceae|g__Empedobacter|s__Empedobacter brevis	k__Bacteria|p__Bacteroidetes|c__Flavobacteriia|o__Flavobacteriales|f__Weeksellaceae|g__Empedobacter
MAG cluster 270	GZbm.458_MAG_52	2	15	324089	532006	3457053	0.303521	531.61	100	0	0	84.8269	k__Bacteria|p__Bacteroidetes|c__Flavobacteriia|o__Flavobacteriales|f__Weeksellaceae|g__Empedobacter|s__Empedobacter brevis	k__Bacteria|p__Bacteroidetes|c__Flavobacteriia|o__Flavobacteriales|f__Weeksellaceae|g__Empedobacter
MAG cluster 271	SXHl.1412_MAG_5	8	170	27062	111551	2998693	0.316094	9.44	98.3871	0	0	84.8649	k__Bacteria|p__Bacteroidetes|c__Flavobacteriia|o__Flavobacteriales|f__Weeksellaceae|g__Empedobacter|s__Empedobacter brevis	k__Bacteria|p__Bacteroidetes|c__Flavobacteriia|o__Flavobacteriales|f__Weeksellaceae|g__Empedobacter
MAG cluster 272	JSHl.1415_MAG_12	2	126	39291	113910	3009437	0.315431	10.33	97.3118	0	0	84.8569	k__Bacteria|p__Bacteroidetes|c__Flavobacteriia|o__Flavobacteriales|f__Weeksellaceae|g__Empedobacter|s__Empedobacter brevis	k__Bacteria|p__Bacteroidetes|c__Flavobacteriia|o__Flavobacteriales|f__Weeksellaceae|g__Empedobacter
MAG cluster 273	GDRm.1526_MAG_18	5	39	44915	124605	1122973	0.42633	24.36	94.8718	1.49573	0	0	0	k__Bacteria|p__Proteobacteria|c__Alphaproteobacteria|o__Rickettsiales|f__Anaplasmataceae|g__Anaplasma
MAG cluster 274	GZbm.458_MAG_36	5	66	113602	313886	4098119	0.378618	142.56	90.7534	1.16438	0	91.357	k__Bacteria|p__Proteobacteria|c__Gammaproteobacteria|o__Pseudomonadales|f__Moraxellaceae|g__Acinetobacter|s__Acinetobacter bereziniae	k__Bacteria|p__Proteobacteria|c__Gammaproteobacteria|o__Pseudomonadales|f__Moraxellaceae|g__Acinetobacter
MAG cluster 275	GXRs.650_MAG_21	6	56	161224	432269	4313224	0.378622	40.82	99.5282	1.58839	0	98.0728	k__Bacteria|p__Proteobacteria|c__Gammaproteobacteria|o__Pseudomonadales|f__Moraxellaceae|g__Acinetobacter|s__Acinetobacter bereziniae	k__Bacteria|p__Proteobacteria|c__Gammaproteobacteria|o__Pseudomonadales|f__Moraxellaceae|g__Acinetobacter
MAG cluster 276	HLJip.252_MAG_5	17	73	62603	165630	2614444	0.328045	20.61	98.8889	1.43939	0	99.6269	k__Bacteria|p__Firmicutes|c__Bacilli|o__Bacillales|f__Staphylococcaceae|g__Staphylococcus|s__Staphylococcus xylosus	k__Bacteria|p__Firmicutes|c__Bacilli|o__Bacillales|f__Staphylococcaceae|g__Staphylococcus
MAG cluster 277	XJRt.1101_MAG_14	23	28	189412	286487	2649449	0.326483	33.07	97.9293	1.38889	0	99.9529	k__Bacteria|p__Firmicutes|c__Bacilli|o__Bacillales|f__Staphylococcaceae|g__Staphylococcus|s__Staphylococcus xylosus	k__Bacteria|p__Firmicutes|c__Bacilli|o__Bacillales|f__Staphylococcaceae|g__Staphylococcus
MAG cluster 278	NMds.1081_MAG_15	6	73	96441	280850	2914452	0.325375	14.44	94.1004	2.63889	0	91.147	k__Bacteria|p__Firmicutes|c__Bacilli|o__Bacillales|f__Staphylococcaceae|g__Staphylococcus|s__Staphylococcus xylosus	k__Bacteria|p__Firmicutes|c__Bacilli|o__Bacillales|f__Staphylococcaceae|g__Staphylococcus
MAG cluster 279	XJHA.500_MAG_6	6	38	183640	313998	2884240	0.323937	15.62	98.6624	0.833333	0	93.2817	k__Bacteria|p__Firmicutes|c__Bacilli|o__Bacillales|f__Staphylococcaceae|g__Staphylococcus|s__Staphylococcus xylosus	k__Bacteria|p__Firmicutes|c__Bacilli|o__Bacillales|f__Staphylococcaceae|g__Staphylococcus
MAG cluster 280	JXbm.345_MAG_4	9	90	84402	168322	2699910	0.327293	98.92	95	0.833333	0	93.4774	k__Bacteria|p__Firmicutes|c__Bacilli|o__Bacillales|f__Staphylococcaceae|g__Staphylococcus|s__Staphylococcus xylosus	k__Bacteria|p__Firmicutes|c__Bacilli|o__Bacillales|f__Staphylococcaceae|g__Staphylococcus
MAG cluster 281	FJis.337_MAG_6	9	12	114348	223253	842602	0.378374	73.16	85.9496	0.145349	0	77.0838	k__Bacteria|p__Proteobacteria|c__Gammaproteobacteria|o__Legionellales|f__Coxiellaceae|g__Coxiella|s__Coxiella burnetii	k__Bacteria|p__Proteobacteria|c__Gammaproteobacteria|o__Legionellales|f__Coxiellaceae|g__Coxiella
MAG cluster 282	SCIg.524_MAG_14	4	8	123047	162204	865188	0.372271	45.82	86.0465	0	0	76.9243	k__Bacteria|p__Proteobacteria|c__Gammaproteobacteria|o__Legionellales|f__Coxiellaceae|g__Coxiella|s__Coxiella burnetii	k__Bacteria|p__Proteobacteria|c__Gammaproteobacteria|o__Legionellales|f__Coxiellaceae|g__Coxiella
MAG cluster 283	TLS_MAG_6	5	4	2496480	2496480	4940009	0.557956	233.92	99.9669	0.863922	0	98.6129	k__Bacteria|p__Proteobacteria|c__Gammaproteobacteria|o__Enterobacterales|f__Enterobacteriaceae|g__Enterobacter|s__Enterobacter bugandensis	k__Bacteria|p__Proteobacteria|c__Gammaproteobacteria|o__Enterobacterales|f__Enterobacteriaceae|g__Enterobacter
MAG cluster 284	LNDn.1078_MAG_7	2	308	21210	80714	4371288	0.55328	11.69	92.9827	0.522863	0	98.8847	k__Bacteria|p__Proteobacteria|c__Gammaproteobacteria|o__Enterobacterales|f__Enterobacteriaceae|g__Enterobacter|s__Enterobacter sp. T2	k__Bacteria|p__Proteobacteria|c__Gammaproteobacteria|o__Enterobacterales|f__Enterobacteriaceae|g__Enterobacter
MAG cluster 285	JLIp.925_MAG_15	24	23	236580	344779	3238862	0.676315	120.41	98.8739	0.45045	0	95.4931	k__Bacteria|p__Actinobacteria|c__Actinobacteria|o__Corynebacteriales|f__Corynebacteriaceae|g__Corynebacterium|s__Corynebacterium variabile	k__Bacteria|p__Actinobacteria|c__Actinobacteria|o__Corynebacteriales|f__Corynebacteriaceae|g__Corynebacterium
MAG cluster 286	HnRm.733_MAG_9	14	172	26307	80057	2657900	0.677298	19.98	94.7394	0.675676	0	98.1154	k__Bacteria|p__Actinobacteria|c__Actinobacteria|o__Corynebacteriales|f__Corynebacteriaceae|g__Corynebacterium|s__Corynebacterium variabile	k__Bacteria|p__Actinobacteria|c__Actinobacteria|o__Corynebacteriales|f__Corynebacteriaceae|g__Corynebacterium
MAG cluster 287	QHIo.478_MAG_14	5	17	235828	397074	2910006	0.675598	28.69	98.8739	0.900901	0	98.803	k__Bacteria|p__Actinobacteria|c__Actinobacteria|o__Corynebacteriales|f__Corynebacteriaceae|g__Corynebacterium|s__Corynebacterium variabile	k__Bacteria|p__Actinobacteria|c__Actinobacteria|o__Corynebacteriales|f__Corynebacteriaceae|g__Corynebacterium
MAG cluster 288	HnRm.647_MAG_9	6	22	119221	163145	1317577	0.293343	86.67	100	0.42735	0	90.3727	k__Bacteria|p__Proteobacteria|c__Alphaproteobacteria|o__Rickettsiales|f__Anaplasmataceae|g__Ehrlichia|s__Ehrlichia canis	k__Bacteria|p__Proteobacteria|c__Alphaproteobacteria|o__Rickettsiales|f__Anaplasmataceae|g__Ehrlichia
MAG cluster 289	GDRm.1510_MAG_3	7	10	234001	331115	1281505	0.289406	79.04	99.5726	0.783476	0	95.6469	k__Bacteria|p__Proteobacteria|c__Alphaproteobacteria|o__Rickettsiales|f__Anaplasmataceae|g__Ehrlichia|s__Ehrlichia canis	k__Bacteria|p__Proteobacteria|c__Alphaproteobacteria|o__Rickettsiales|f__Anaplasmataceae|g__Ehrlichia
MAG cluster 290	AHRm.727_MAG_14	2	68	87663	190512	3361038	0.369779	17.9	95.055	1.21331	0	82.8138	k__Bacteria|p__Proteobacteria|c__Gammaproteobacteria|o__Pseudomonadales|f__Moraxellaceae|g__Acinetobacter|s__Acinetobacter defluvii	k__Bacteria|p__Proteobacteria|c__Gammaproteobacteria|o__Pseudomonadales|f__Moraxellaceae|g__Acinetobacter
MAG cluster 291	JNhl.383_MAG_3	2	45	55715	109935	1386632	0.284594	11.44	98.2906	0	0	80.8918	k__Bacteria|p__Proteobacteria|c__Alphaproteobacteria|o__Rickettsiales|f__Anaplasmataceae|g__Ehrlichia|s__Ehrlichia chaffeensis	k__Bacteria|p__Proteobacteria|c__Alphaproteobacteria|o__Rickettsiales|f__Anaplasmataceae|g__Ehrlichia
MAG cluster 292	JLHj.923_MAG_4	51	32	38445	95741	860457	0.385048	38.49	81.3953	0.0484496	0	82.0374	k__Bacteria|p__Proteobacteria|c__Gammaproteobacteria|o__Legionellales|f__Coxiellaceae|g__Coxiella|s__Candidatus Coxiella mudrowiae	k__Bacteria|p__Proteobacteria|c__Gammaproteobacteria|o__Legionellales|f__Coxiellaceae|g__Coxiella
MAG cluster 293	GZHF.1464_MAG_6	3	27	42823	103693	882009	0.385302	173.06	81.686	0.0484496	0	81.6233	k__Bacteria|p__Proteobacteria|c__Gammaproteobacteria|o__Legionellales|f__Coxiellaceae|g__Coxiella|s__Candidatus Coxiella mudrowiae	k__Bacteria|p__Proteobacteria|c__Gammaproteobacteria|o__Legionellales|f__Coxiellaceae|g__Coxiella
MAG cluster 294	NXHl.1517_MAG_4	9	35	30717	95903	849647	0.385116	31.2	80.5233	0.0484496	0	81.8931	k__Bacteria|p__Proteobacteria|c__Gammaproteobacteria|o__Legionellales|f__Coxiellaceae|g__Coxiella|s__Candidatus Coxiella mudrowiae	k__Bacteria|p__Proteobacteria|c__Gammaproteobacteria|o__Legionellales|f__Coxiellaceae|g__Coxiella
MAG cluster 295	QH_MAG_5	24	2	552916	552916	937290	0.382857	297.11	82.2674	0.0484496	0	81.7302	k__Bacteria|p__Proteobacteria|c__Gammaproteobacteria|o__Legionellales|f__Coxiellaceae|g__Coxiella|s__Candidatus Coxiella mudrowiae	k__Bacteria|p__Proteobacteria|c__Gammaproteobacteria|o__Legionellales|f__Coxiellaceae|g__Coxiella
MAG cluster 296	CJX3_MAG_3	6	2	1556304	1556304	2819764	0.541139	3	90.6571	0.660793	0	84.3376	k__Bacteria|p__Actinobacteria|c__Actinobacteria|o__Corynebacteriales|f__Corynebacteriaceae|g__Corynebacterium|s__Corynebacterium casei	k__Bacteria|p__Actinobacteria|c__Actinobacteria|o__Corynebacteriales|f__Corynebacteriaceae|g__Corynebacterium
MAG cluster 297	GSHl.1120_MAG_19	2	438	9161	39994	3382205	0.508234	7.45	89.3333	1.30435	0	77.714	k__Bacteria|p__Proteobacteria|c__Alphaproteobacteria|o__Rhizobiales|f__Brucellaceae|g__Ochrobactrum|s__Ochrobactrum pseudogrignonense	k__Bacteria|p__Proteobacteria|c__Alphaproteobacteria|o__Rhizobiales|f__Brucellaceae|g__Pseudochrobactrum
MAG cluster 298	CQHl.1378_MAG_1	10	60	77656	365507	3529724	0.443802	15.86	98.0423	0	0	97.0495	k__Bacteria|p__Bacteroidetes|c__Sphingobacteriia|o__Sphingobacteriales|f__Sphingobacteriaceae|g__Sphingobacterium|s__Sphingobacterium lactis	k__Bacteria|p__Bacteroidetes|c__Sphingobacteriia|o__Sphingobacteriales|f__Sphingobacteriaceae|g__Sphingobacterium
MAG cluster 299	YNRm.723_MAG_40	6	192	24874	67504	3280466	0.450242	18.88	92.8307	0.15873	0	98.1572	k__Bacteria|p__Bacteroidetes|c__Sphingobacteriia|o__Sphingobacteriales|f__Sphingobacteriaceae|g__Sphingobacterium|s__Sphingobacterium lactis	k__Bacteria|p__Bacteroidetes|c__Sphingobacteriia|o__Sphingobacteriales|f__Sphingobacteriaceae|g__Sphingobacterium
MAG cluster 300	XZio.406_MAG_17	2	29	285758	527008	3973009	0.441079	18.98	98.2275	0	0	97.5497	k__Bacteria|p__Bacteroidetes|c__Sphingobacteriia|o__Sphingobacteriales|f__Sphingobacteriaceae|g__Sphingobacterium|s__Sphingobacterium lactis	k__Bacteria|p__Bacteroidetes|c__Sphingobacteriia|o__Sphingobacteriales|f__Sphingobacteriaceae|g__Sphingobacterium
MAG cluster 301	CQHl.1377_MAG_6	3	698	8385	32480	4925043	0.632578	7.25	87.5468	1.80687	0	88.2018	k__Bacteria|p__Proteobacteria|c__Gammaproteobacteria|o__Pseudomonadales|f__Pseudomonadaceae|g__Pseudomonas|s__Pseudomonas putida	k__Bacteria|p__Proteobacteria|c__Gammaproteobacteria|o__Pseudomonadales|f__Pseudomonadaceae|g__Pseudomonas
MAG cluster 302	GXRs.587_MAG_9	36	139	39797	178749	3158448	0.703203	27.6	97.0588	0	0	83.4644	k__Bacteria|p__Actinobacteria|c__Actinobacteria|o__Corynebacteriales|f__Dietziaceae|g__Dietzia|s__Dietzia lutea	k__Bacteria|p__Actinobacteria|c__Actinobacteria|o__Corynebacteriales|f__Dietziaceae|g__Dietzia
MAG cluster 303	XJHA.1184_MAG_11	2	198	27596	131398	3725541	0.69709	13.41	93.6401	1.37255	0	82.9985	k__Bacteria|p__Actinobacteria|c__Actinobacteria|o__Corynebacteriales|f__Dietziaceae|g__Dietzia|s__Dietzia sp. oral taxon 368	k__Bacteria|p__Actinobacteria|c__Actinobacteria|o__Corynebacteriales|f__Dietziaceae|g__Dietzia
MAG cluster 304	JLHl.791_MAG_20	6	78	117289	343089	4339766	0.55061	41.08	95.4727	0.221306	0	84.4265	k__Bacteria|p__Proteobacteria|c__Gammaproteobacteria|o__Enterobacterales|f__Enterobacteriaceae|g__Leclercia|s__Leclercia adecarboxylata	k__Bacteria|p__Proteobacteria|c__Gammaproteobacteria|o__Enterobacterales|f__Enterobacteriaceae|g__Enterobacter
MAG cluster 305	GZbm.458_MAG_22	4	26	210977	705644	4170878	0.505655	15.98	97.8261	0.956522	0	77.5799	k__Bacteria|p__Proteobacteria|c__Alphaproteobacteria|o__Rhizobiales|f__Brucellaceae|g__Ochrobactrum|s__Ochrobactrum pseudogrignonense	k__Bacteria|p__Proteobacteria|c__Alphaproteobacteria|o__Rhizobiales|f__Brucellaceae|g__Pseudochrobactrum
MAG cluster 306	GXrs.443_MAG_72	2	245	17370	61510	3124963	0.506526	28.09	59.8276	0.862069	0	0	0	k__Bacteria|p__Proteobacteria|c__Alphaproteobacteria|o__Rhizobiales|f__Brucellaceae|g__Pseudochrobactrum
MAG cluster 307	CQHl.1376_MAG_15	3	40	203311	461102	4793174	0.521208	28.68	99.5216	0.610473	0	99.0152	k__Bacteria|p__Proteobacteria|c__Gammaproteobacteria|o__Enterobacterales|f__Enterobacteriaceae|g__Citrobacter|s__Citrobacter braakii	k__Bacteria|p__Proteobacteria|c__Gammaproteobacteria|o__Enterobacterales|f__Enterobacteriaceae|g__Citrobacter
MAG cluster 308	SCRm.1342_MAG_1	3	88	94092	227788	4848815	0.517157	10.15	99.12	0.5167	0	99.7945	k__Bacteria|p__Proteobacteria|c__Gammaproteobacteria|o__Enterobacterales|f__Enterobacteriaceae|g__Citrobacter|s__Citrobacter freundii	k__Bacteria|p__Proteobacteria|c__Gammaproteobacteria|o__Enterobacterales|f__Enterobacteriaceae|g__Citrobacter
MAG cluster 309	WLH_MAG_19	4	1	4978982	4978982	4978982	0.519312	17.46	99.7685	0.297619	1	98.9038	k__Bacteria|p__Proteobacteria|c__Gammaproteobacteria|o__Enterobacterales|f__Enterobacteriaceae|g__Citrobacter|s__Citrobacter portucalensis	k__Bacteria|p__Proteobacteria|c__Gammaproteobacteria|o__Enterobacterales|f__Enterobacteriaceae|g__Citrobacter
MAG cluster 310	CQHl.1376_MAG_16	1	361	13199	56781	3429098	0.598715	7.72	91.7079	4.59596	0	78.9429	k__Bacteria|p__Proteobacteria|c__Alphaproteobacteria|o__Rhodobacterales|f__Rhodobacteraceae|g__Paracoccus|s__Paracoccus sp. AK26	k__Bacteria|p__Proteobacteria|c__Alphaproteobacteria|o__Rhodobacterales|f__Rhodobacteraceae|g__Paracoccus
MAG cluster 311	CQHl.1378_MAG_9	1	466	4620	16568	2103374	0.598846	5.96	57.1474	0.30303	0	79.0498	k__Bacteria|p__Proteobacteria|c__Alphaproteobacteria|o__Rhodobacterales|f__Rhodobacteraceae|g__Paracoccus|s__Paracoccus yeei	k__Bacteria|p__Proteobacteria|c__Alphaproteobacteria|o__Rhodobacterales|f__Rhodobacteraceae|g__Paracoccus
MAG cluster 312	YNRm.532_MAG_6	3	139	51654	163785	4782591	0.63872	9.57	96.3788	0.515091	0	80.5862	k__Bacteria|p__Proteobacteria|c__Betaproteobacteria|o__Burkholderiales|f__Comamonadaceae|g__Comamonas|s__Comamonas aquatica	k__Bacteria|p__Proteobacteria|c__Betaproteobacteria|o__Burkholderiales|f__Comamonadaceae|g__Comamonas
MAG cluster 313	GXRs.842_MAG_43	8	112	71976	171500	4545056	0.63865	14.98	87.7709	4.42527	0	80.3719	k__Bacteria|p__Proteobacteria|c__Betaproteobacteria|o__Burkholderiales|f__Comamonadaceae|g__Comamonas|s__Comamonas aquatica	k__Bacteria|p__Proteobacteria|c__Betaproteobacteria|o__Burkholderiales|f__Comamonadaceae|g__Comamonas
MAG cluster 314	CQHl.1382_MAG_3	2	524	8333	36447	3713507	0.671846	7.24	89.5087	0.740127	0	93.87	k__Bacteria|p__Proteobacteria|c__Gammaproteobacteria|o__Xanthomonadales|f__Xanthomonadaceae|g__Stenotrophomonas|s__Stenotrophomonas rhizophila	k__Bacteria|p__Proteobacteria|c__Gammaproteobacteria|o__Xanthomonadales|f__Xanthomonadaceae|g__Stenotrophomonas
MAG cluster 315	NMds.1082_MAG_10	2	25	300927	469651	4311188	0.669884	38.82	99.7989	0.0431034	0	94.1288	k__Bacteria|p__Proteobacteria|c__Gammaproteobacteria|o__Xanthomonadales|f__Xanthomonadaceae|g__Stenotrophomonas|s__Stenotrophomonas rhizophila	k__Bacteria|p__Proteobacteria|c__Gammaproteobacteria|o__Xanthomonadales|f__Xanthomonadaceae|g__Stenotrophomonas
MAG cluster 316	YNHm.1419_MAG_6	2	38	216680	529876	4253292	0.667465	23.29	96.7816	0.0431034	0	97.3697	k__Bacteria|p__Proteobacteria|c__Gammaproteobacteria|o__Xanthomonadales|f__Xanthomonadaceae|g__Stenotrophomonas|s__Stenotrophomonas rhizophila	k__Bacteria|p__Proteobacteria|c__Gammaproteobacteria|o__Xanthomonadales|f__Xanthomonadaceae|g__Stenotrophomonas
MAG cluster 317	GSHA.1487_MAG_18	4	107	39075	111575	2749477	0.623726	11.59	97.2673	0.4329	0	80.8532	k__Bacteria|p__Proteobacteria|c__Alphaproteobacteria|o__Caulobacterales|f__Caulobacteraceae|g__Brevundimonas|s__Brevundimonas diminuta	k__Bacteria|p__Proteobacteria|c__Alphaproteobacteria|o__Caulobacterales|f__Caulobacteraceae|g__Brevundimonas
MAG cluster 318	XZio.406_MAG_29	2	199	23598	89858	2737931	0.621969	38.78	93.4601	1.24459	0	80.573	k__Bacteria|p__Proteobacteria|c__Alphaproteobacteria|o__Caulobacterales|f__Caulobacteraceae|g__Brevundimonas|s__Brevundimonas vancanneytii	k__Bacteria|p__Proteobacteria|c__Alphaproteobacteria|o__Caulobacterales|f__Caulobacteraceae|g__Brevundimonas
MAG cluster 319	NMds.1082_MAG_12	3	38	273876	642681	6117647	0.605575	75.96	98.6961	0.384964	0	97.4844	k__Bacteria|p__Proteobacteria|c__Gammaproteobacteria|o__Pseudomonadales|f__Pseudomonadaceae|g__Pseudomonas|s__Pseudomonas sp. DR 5-09	k__Bacteria|p__Proteobacteria|c__Gammaproteobacteria|o__Pseudomonadales|f__Pseudomonadaceae|g__Pseudomonas
MAG cluster 320	GZHl.1215_MAG_4	7	33	248320	422777	5758148	0.561417	33.55	98.8095	0.220262	0	99.9505	k__Bacteria|p__Proteobacteria|c__Gammaproteobacteria|o__Enterobacterales|f__Enterobacteriaceae|g__Klebsiella|s__Klebsiella michiganensis	k__Bacteria|p__Proteobacteria|c__Gammaproteobacteria|o__Enterobacterales|f__Enterobacteriaceae|g__Klebsiella
MAG cluster 321	YNHm.1434_MAG_3	2	735	5585	24370	3874184	0.560336	6.48	76.6107	1.03409	0	99.4166	k__Bacteria|p__Proteobacteria|c__Gammaproteobacteria|o__Enterobacterales|f__Enterobacteriaceae|g__Klebsiella|s__Klebsiella oxytoca	k__Bacteria|p__Proteobacteria|c__Gammaproteobacteria|o__Enterobacterales|f__Enterobacteriaceae|g__Klebsiella
MAG cluster 322	GZHh.1391_MAG_3	5	51	29703	113032	967110	0.430884	14.41	96.3675	0	0	0	0	k__Bacteria|p__Proteobacteria|c__Alphaproteobacteria|o__Rickettsiales|f__Anaplasmataceae|g__Anaplasma
MAG cluster 323	HNHl.1240_MAG_2	21	15	305407	712345	2974632	0.676464	24.68	99.8062	0	0	93.4468	k__Bacteria|p__Actinobacteria|c__Actinobacteria|o__Micrococcales|f__Brevibacteriaceae|g__Brevibacterium|s__Brevibacterium luteolum	k__Bacteria|p__Actinobacteria|c__Actinobacteria|o__Micrococcales|f__Brevibacteriaceae|g__Brevibacterium
MAG cluster 324	SCRm.1339_MAG_3	118	13	151479	223903	1253015	0.32385	37.23	99.5446	0	0	98.6046	k__Bacteria|p__Proteobacteria|c__Alphaproteobacteria|o__Rickettsiales|f__Rickettsiaceae|g__Rickettsia|s__Rickettsia japonica	k__Bacteria|p__Proteobacteria|c__Alphaproteobacteria|o__Rickettsiales|f__Rickettsiaceae|g__Rickettsia
MAG cluster 325	SXHM.480_MAG_2	1	170	6725	21412	999347	0.32464	6.91	77.8448	1.26827	0	98.324	k__Bacteria|p__Proteobacteria|c__Alphaproteobacteria|o__Rickettsiales|f__Rickettsiaceae|g__Rickettsia|s__Rickettsia slovaca	k__Bacteria|p__Proteobacteria|c__Alphaproteobacteria|o__Rickettsiales|f__Rickettsiaceae|g__Rickettsia
MAG cluster 326	DXS2_MAG_30	28	1	1246981	1246981	1246981	0.324227	107.7	99.4673	0.330033	1	98.7948	k__Bacteria|p__Proteobacteria|c__Alphaproteobacteria|o__Rickettsiales|f__Rickettsiaceae|g__Rickettsia|s__Rickettsia parkeri	k__Bacteria|p__Proteobacteria|c__Alphaproteobacteria|o__Rickettsiales|f__Rickettsiaceae|g__Rickettsia
MAG cluster 327	FJHl.625_MAG_1	4	12	204051	277397	1319785	0.323377	101.42	99.3046	0.0990099	0	99.3616	k__Bacteria|p__Proteobacteria|c__Alphaproteobacteria|o__Rickettsiales|f__Rickettsiaceae|g__Rickettsia|s__Rickettsia heilongjiangensis	k__Bacteria|p__Proteobacteria|c__Alphaproteobacteria|o__Rickettsiales|f__Rickettsiaceae|g__Rickettsia
MAG cluster 328	QHDA.1016_MAG_1	9	45	43273	92708	1315248	0.323671	22.42	96.5264	0.449474	0	98.7355	k__Bacteria|p__Proteobacteria|c__Alphaproteobacteria|o__Rickettsiales|f__Rickettsiaceae|g__Rickettsia|s__Rickettsia raoultii	k__Bacteria|p__Proteobacteria|c__Alphaproteobacteria|o__Rickettsiales|f__Rickettsiaceae|g__Rickettsia
MAG cluster 329	GSap.416_MAG_18	2	103	13927	59059	1088643	0.324792	96.76	85.782	0	0	95.7899	k__Bacteria|p__Proteobacteria|c__Alphaproteobacteria|o__Rickettsiales|f__Rickettsiaceae|g__Rickettsia|s__Rickettsia felis	k__Bacteria|p__Proteobacteria|c__Alphaproteobacteria|o__Rickettsiales|f__Rickettsiaceae|g__Rickettsia
MAG cluster 330	GXAv.640_MAG_71	6	16	159948	241745	1262066	0.323336	33.72	94.145	0.440044	0	97.4439	k__Bacteria|p__Proteobacteria|c__Alphaproteobacteria|o__Rickettsiales|f__Rickettsiaceae|g__Rickettsia|s__Rickettsia monacensis	k__Bacteria|p__Proteobacteria|c__Alphaproteobacteria|o__Rickettsiales|f__Rickettsiaceae|g__Rickettsia
MAG cluster 331	GZio.459_MAG_1	1	30	71277	155817	1145493	0.320822	104.05	83.0574	0.537482	0	99.1028	k__Bacteria|p__Proteobacteria|c__Alphaproteobacteria|o__Rickettsiales|f__Rickettsiaceae|g__Rickettsia|s__Rickettsia asiatica	k__Bacteria|p__Proteobacteria|c__Alphaproteobacteria|o__Rickettsiales|f__Rickettsiaceae|g__Rickettsia
MAG cluster 332	JLIp.591_MAG_8	1	184	4989	14658	880498	0.32519	6.37	70.5394	0.664233	0	99.5002	k__Bacteria|p__Proteobacteria|c__Alphaproteobacteria|o__Rickettsiales|f__Rickettsiaceae|g__Rickettsia|s__Rickettsia monacensis	k__Bacteria|p__Proteobacteria|c__Alphaproteobacteria|o__Rickettsiales|f__Rickettsiaceae|g__Rickettsia
MAG cluster 333	GZHh.1388_MAG_1	1	24	94646	226427	1244739	0.322991	12.26	96.1693	0.337534	0	99.9876	k__Bacteria|p__Proteobacteria|c__Alphaproteobacteria|o__Rickettsiales|f__Rickettsiaceae|g__Rickettsia|s__Rickettsia japonica	k__Bacteria|p__Proteobacteria|c__Alphaproteobacteria|o__Rickettsiales|f__Rickettsiaceae|g__Rickettsia
MAG cluster 334	Hc3_MAG_3	15	1	1283994	1283994	1283994	0.323315	18.93	99.5875	0.388274	0	99.9972	k__Bacteria|p__Proteobacteria|c__Alphaproteobacteria|o__Rickettsiales|f__Rickettsiaceae|g__Rickettsia|s__Rickettsia heilongjiangensis	k__Bacteria|p__Proteobacteria|c__Alphaproteobacteria|o__Rickettsiales|f__Rickettsiaceae|g__Rickettsia
MAG cluster 335	JLhc.187_MAG_3	20	43	42569	69786	1252947	0.325648	10.97	96.1763	0.741881	0	97.483	k__Bacteria|p__Proteobacteria|c__Alphaproteobacteria|o__Rickettsiales|f__Rickettsiaceae|g__Rickettsia|s__Rickettsia slovaca	k__Bacteria|p__Proteobacteria|c__Alphaproteobacteria|o__Rickettsiales|f__Rickettsiaceae|g__Rickettsia
MAG cluster 336	HLJds.1059_MAG_5	186	31	69565	126958	1292327	0.324816	27.9	99.001	0.110011	0	99.9897	k__Bacteria|p__Proteobacteria|c__Alphaproteobacteria|o__Rickettsiales|f__Rickettsiaceae|g__Rickettsia|s__Rickettsia raoultii	k__Bacteria|p__Proteobacteria|c__Alphaproteobacteria|o__Rickettsiales|f__Rickettsiaceae|g__Rickettsia
MAG cluster 337	Xjdni.167_MAG_2	11	18	97405	132024	1244942	0.324553	47.19	99.2162	0	0	99.9916	k__Bacteria|p__Proteobacteria|c__Alphaproteobacteria|o__Rickettsiales|f__Rickettsiaceae|g__Rickettsia|s__Rickettsia sibirica	k__Bacteria|p__Proteobacteria|c__Alphaproteobacteria|o__Rickettsiales|f__Rickettsiaceae|g__Rickettsia
MAG cluster 338	XJRt.1092_MAG_9	1	20	91920	148569	1238527	0.324475	81.71	96.184	0.330033	0	99.8376	k__Bacteria|p__Proteobacteria|c__Alphaproteobacteria|o__Rickettsiales|f__Rickettsiaceae|g__Rickettsia|s__Rickettsia conorii	k__Bacteria|p__Proteobacteria|c__Alphaproteobacteria|o__Rickettsiales|f__Rickettsiaceae|g__Rickettsia
MAG cluster 339	HLJHj.1067_MAG_2	1	90	10338	21468	726706	0.328066	13.85	58.486	0	0	91.822	k__Bacteria|p__Proteobacteria|c__Alphaproteobacteria|o__Rickettsiales|f__Rickettsiaceae|g__Rickettsia|s__Rickettsia heilongjiangensis	k__Bacteria|p__Proteobacteria|c__Alphaproteobacteria|o__Rickettsiales|f__Rickettsiaceae|g__Rickettsia
MAG cluster 340	JLHc.1109_MAG_3	2	132	10326	25120	1035373	0.332026	6.77	85.47	0.640659	0	90.6491	k__Bacteria|p__Proteobacteria|c__Alphaproteobacteria|o__Rickettsiales|f__Rickettsiaceae|g__Rickettsia|s__Rickettsia asiatica	k__Bacteria|p__Proteobacteria|c__Alphaproteobacteria|o__Rickettsiales|f__Rickettsiaceae|g__Rickettsia
MAG cluster 341	HLJds.1053_MAG_4	22	26	129300	185206	1299030	0.324185	17.44	97.3764	0	0	99.4303	k__Bacteria|p__Proteobacteria|c__Alphaproteobacteria|o__Rickettsiales|f__Rickettsiaceae|g__Rickettsia|s__Rickettsia raoultii	k__Bacteria|p__Proteobacteria|c__Alphaproteobacteria|o__Rickettsiales|f__Rickettsiaceae|g__Rickettsia
MAG cluster 342	QG_MAG_3	97	1	1415936	1415936	1415936	0.322132	15.27	99.5261	0	0	92.9318	k__Bacteria|p__Proteobacteria|c__Alphaproteobacteria|o__Rickettsiales|f__Rickettsiaceae|g__Rickettsia|s__Rickettsia canadensis	k__Bacteria|p__Proteobacteria|c__Alphaproteobacteria|o__Rickettsiales|f__Rickettsiaceae|g__Rickettsia
MAG cluster 343	HNrh.315_MAG_6	9	28	72525	120296	1220656	0.324131	22.51	94.6919	0	0	98.7012	k__Bacteria|p__Proteobacteria|c__Alphaproteobacteria|o__Rickettsiales|f__Rickettsiaceae|g__Rickettsia|s__Rickettsia rhipicephali	k__Bacteria|p__Proteobacteria|c__Alphaproteobacteria|o__Rickettsiales|f__Rickettsiaceae|g__Rickettsia
MAG cluster 344	LHE_MAG_4	1	1	1477322	1477322	1477322	0.328305	32.69	75.5231	0.473934	0	95.5621	k__Bacteria|p__Proteobacteria|c__Alphaproteobacteria|o__Rickettsiales|f__Rickettsiaceae|g__Rickettsia|s__Rickettsia felis	k__Bacteria|p__Proteobacteria|c__Alphaproteobacteria|o__Rickettsiales|f__Rickettsiaceae|g__Rickettsia
MAG cluster 345	YNHm.1442_MAG_9	21	115	16026	70366	1411711	0.323532	14.48	96.5532	0.7109	0	95.3805	k__Bacteria|p__Proteobacteria|c__Alphaproteobacteria|o__Rickettsiales|f__Rickettsiaceae|g__Rickettsia|s__Rickettsia felis	k__Bacteria|p__Proteobacteria|c__Alphaproteobacteria|o__Rickettsiales|f__Rickettsiaceae|g__Rickettsia
MAG cluster 346	SCHK.522_MAG_17	3	14	176618	275928	1309095	0.325025	50.91	96.3343	0	0	98.47	k__Bacteria|p__Proteobacteria|c__Alphaproteobacteria|o__Rickettsiales|f__Rickettsiaceae|g__Rickettsia|s__Rickettsia raoultii	k__Bacteria|p__Proteobacteria|c__Alphaproteobacteria|o__Rickettsiales|f__Rickettsiaceae|g__Rickettsia
MAG cluster 347	SGH_MAG_79	1	35	68665	154104	1330463	0.326407	1.4	63.7094	0.431793	0	96.5227	k__Bacteria|p__Proteobacteria|c__Alphaproteobacteria|o__Rickettsiales|f__Rickettsiaceae|g__Rickettsia|s__Rickettsia raoultii	k__Bacteria|p__Proteobacteria|c__Alphaproteobacteria|o__Rickettsiales|f__Rickettsiaceae|g__Rickettsia
MAG cluster 348	XJRp.1190_MAG_2	6	29	73576	144650	1228869	0.324827	92.55	93.265	0.0825083	0	99.9368	k__Bacteria|p__Proteobacteria|c__Alphaproteobacteria|o__Rickettsiales|f__Rickettsiaceae|g__Rickettsia|s__Rickettsia massiliae	k__Bacteria|p__Proteobacteria|c__Alphaproteobacteria|o__Rickettsiales|f__Rickettsiaceae|g__Rickettsia
MAG cluster 349	XZHi.1453_MAG_12	2	24	107732	128682	1266610	0.321298	17.03	97.9569	0	0	97.517	k__Bacteria|p__Proteobacteria|c__Alphaproteobacteria|o__Rickettsiales|f__Rickettsiaceae|g__Rickettsia|s__Rickettsia raoultii	k__Bacteria|p__Proteobacteria|c__Alphaproteobacteria|o__Rickettsiales|f__Rickettsiaceae|g__Rickettsia
MAG cluster 350	HNHl.1229_MAG_11	4	63	94614	198234	3446955	0.438441	21.01	97.7804	1.59495	0	99.2172	k__Bacteria|p__Proteobacteria|c__Gammaproteobacteria|o__Vibrionales|f__Vibrionaceae|g__Vibrio|s__Vibrio cincinnatiensis	k__Bacteria|p__Proteobacteria|c__Gammaproteobacteria|o__Vibrionales|f__Vibrionaceae|g__Vibrio
MAG cluster 351	CQRm.1370_MAG_25	4	68	61242	125543	2476012	0.600134	35.69	96.6862	0.194932	0	77.7878	k__Bacteria|p__Actinobacteria|c__Actinobacteria|o__Micrococcales|f__Microbacteriaceae|g__Leucobacter|s__Leucobacter sp. DSM 101948	k__Bacteria|p__Actinobacteria|c__Actinobacteria|o__Micrococcales|f__Microbacteriaceae|g__Leucobacter
MAG cluster 352	GSHl.1122_MAG_11	3	14	277960	364210	2513864	0.59928	17.77	94.2495	0.194932	0	77.9348	k__Bacteria|p__Actinobacteria|c__Actinobacteria|o__Micrococcales|f__Microbacteriaceae|g__Leucobacter|s__Leucobacter sp. DSM 101948	k__Bacteria|p__Actinobacteria|c__Actinobacteria|o__Micrococcales|f__Microbacteriaceae|g__Leucobacter
MAG cluster 353	CQRm.1370_MAG_37	5	46	174737	331220	2808244	0.713523	66.7	96.6374	0.292398	0	82.0342	k__Bacteria|p__Actinobacteria|c__Actinobacteria|o__Micrococcales|f__Microbacteriaceae|g__Leucobacter|s__Leucobacter sp. DSM 101948	k__Bacteria|p__Actinobacteria|c__Actinobacteria|o__Micrococcales|f__Microbacteriaceae|g__Leucobacter
MAG cluster 354	hnHl.1269_MAG_10	4	32	187957	288281	3077585	0.713265	39.77	98.4503	0.584795	0	82.0211	k__Bacteria|p__Actinobacteria|c__Actinobacteria|o__Micrococcales|f__Microbacteriaceae|g__Leucobacter|s__Leucobacter sp. DSM 101948	k__Bacteria|p__Actinobacteria|c__Actinobacteria|o__Micrococcales|f__Microbacteriaceae|g__Leucobacter
MAG cluster 355	GXRs.837_MAG_29	12	72	70858	190649	3038121	0.712663	39.77	97.3893	1.85185	0	81.6894	k__Bacteria|p__Actinobacteria|c__Actinobacteria|o__Micrococcales|f__Microbacteriaceae|g__Leucobacter|s__Leucobacter sp. DSM 101948	k__Bacteria|p__Actinobacteria|c__Actinobacteria|o__Micrococcales|f__Microbacteriaceae|g__Leucobacter
MAG cluster 356	XJHA.1180_MAG_9	4	38	172831	385133	3224671	0.710072	35.55	98.9181	1.16959	0	82.071	k__Bacteria|p__Actinobacteria|c__Actinobacteria|o__Micrococcales|f__Microbacteriaceae|g__Leucobacter|s__Leucobacter sp. DSM 101948	k__Bacteria|p__Actinobacteria|c__Actinobacteria|o__Micrococcales|f__Microbacteriaceae|g__Leucobacter
MAG cluster 357	CQRm.1370_MAG_5	2	334	10918	38665	2872521	0.609302	8.53	93.3946	2.14646	0	0	0	k__Bacteria|p__Actinobacteria|c__Actinobacteria|o__Micrococcales|f__Microbacteriaceae|g__Agrococcus
MAG cluster 358	GZRm.735_MAG_19	3	33	253848	642172	5137220	0.561345	20.35	96.4683	1.91935	0	99.5935	k__Bacteria|p__Proteobacteria|c__Gammaproteobacteria|o__Enterobacterales|f__Enterobacteriaceae|g__Raoultella|s__Raoultella sp. X13	k__Bacteria|p__Proteobacteria|c__Gammaproteobacteria|o__Enterobacterales|f__Enterobacteriaceae|g__Klebsiella
MAG cluster 359	GZbm.460_MAG_43	2	67	121274	291019	4264368	0.376843	44.78	94.0397	1.54525	0	87.6198	k__Bacteria|p__Firmicutes|c__Bacilli|o__Bacillales|f__Bacillaceae|g__Lysinibacillus|s__Lysinibacillus sp. YS11	k__Bacteria|p__Firmicutes|c__Bacilli|o__Bacillales|f__Bacillaceae|g__Lysinibacillus
MAG cluster 360	CQRm.515_MAG_4	2	68	155697	514796	5466748	0.554096	30.82	98.4915	3.125	0	98.734	k__Bacteria|p__Proteobacteria|c__Gammaproteobacteria|o__Enterobacterales|f__Yersiniaceae|g__Serratia|s__Serratia liquefaciens	k__Bacteria|p__Proteobacteria|c__Gammaproteobacteria|o__Enterobacterales|f__Yersiniaceae|g__Serratia
MAG cluster 361	HLJip.77_MAG_3	12	16	446952	1448144	5217532	0.55374	138.23	99.5536	0.446429	0	98.8581	k__Bacteria|p__Proteobacteria|c__Gammaproteobacteria|o__Enterobacterales|f__Yersiniaceae|g__Serratia|s__Serratia liquefaciens	k__Bacteria|p__Proteobacteria|c__Gammaproteobacteria|o__Enterobacterales|f__Yersiniaceae|g__Serratia
MAG cluster 362	JLip.210_MAG_5	4	30	440083	766152	5340053	0.554595	25.19	99.0658	0.892857	0	98.9511	k__Bacteria|p__Proteobacteria|c__Gammaproteobacteria|o__Enterobacterales|f__Yersiniaceae|g__Serratia|s__Serratia sp. P2ACOL2	k__Bacteria|p__Proteobacteria|c__Gammaproteobacteria|o__Enterobacterales|f__Yersiniaceae|g__Serratia
MAG cluster 363	Sxds.798_MAG_2	3	15	489273	1440986	5202782	0.553923	48.27	100	0.446429	0	98.8342	k__Bacteria|p__Proteobacteria|c__Gammaproteobacteria|o__Enterobacterales|f__Yersiniaceae|g__Serratia|s__Serratia liquefaciens	k__Bacteria|p__Proteobacteria|c__Gammaproteobacteria|o__Enterobacterales|f__Yersiniaceae|g__Serratia
MAG cluster 364	HbHl.1326_MAG_1	2	95	80308	243239	4473797	0.673064	15.62	98.9655	0	0	91.4637	k__Bacteria|p__Proteobacteria|c__Gammaproteobacteria|o__Xanthomonadales|f__Xanthomonadaceae|g__Stenotrophomonas|s__Stenotrophomonas maltophilia	k__Bacteria|p__Proteobacteria|c__Gammaproteobacteria|o__Xanthomonadales|f__Xanthomonadaceae|g__Stenotrophomonas
MAG cluster 365	YNIg.699_MAG_12	7	112	74647	393636	4786811	0.673461	35.25	97.5	0.931034	0	93.9972	k__Bacteria|p__Proteobacteria|c__Gammaproteobacteria|o__Xanthomonadales|f__Xanthomonadaceae|g__Stenotrophomonas|s__Stenotrophomonas sp. SAU14A_NAIMI4_5	k__Bacteria|p__Proteobacteria|c__Gammaproteobacteria|o__Xanthomonadales|f__Xanthomonadaceae|g__Stenotrophomonas
MAG cluster 366	HnRm.742_MAG_17	7	189	40016	190129	4200543	0.672697	26.33	96.0714	1.4751	0	95.7441	k__Bacteria|p__Proteobacteria|c__Gammaproteobacteria|o__Xanthomonadales|f__Xanthomonadaceae|g__Stenotrophomonas|s__Stenotrophomonas sp. SAU14A_NAIMI4_5	k__Bacteria|p__Proteobacteria|c__Gammaproteobacteria|o__Xanthomonadales|f__Xanthomonadaceae|g__Stenotrophomonas
MAG cluster 367	JSHl.564_MAG_22	1	566	4654	20151	2524211	0.675176	6.27	61.7841	0.977011	0	96.8123	k__Bacteria|p__Proteobacteria|c__Gammaproteobacteria|o__Xanthomonadales|f__Xanthomonadaceae|g__Stenotrophomonas|s__Stenotrophomonas sp. SAU14A_NAIMI4_5	k__Bacteria|p__Proteobacteria|c__Gammaproteobacteria|o__Xanthomonadales|f__Xanthomonadaceae|g__Stenotrophomonas
MAG cluster 368	GXRs.858_MAG_18	2	266	22565	64747	4340470	0.675	9.66	96.4483	0.804598	0	97.7814	k__Bacteria|p__Proteobacteria|c__Gammaproteobacteria|o__Xanthomonadales|f__Xanthomonadaceae|g__Stenotrophomonas|s__Stenotrophomonas maltophilia	k__Bacteria|p__Proteobacteria|c__Gammaproteobacteria|o__Xanthomonadales|f__Xanthomonadaceae|g__Stenotrophomonas
MAG cluster 369	NMds.1079_MAG_16	11	19	376445	1579338	4596849	0.560092	101.59	99.0079	0.665391	0	98.666	k__Bacteria|p__Proteobacteria|c__Gammaproteobacteria|o__Enterobacterales|f__Enterobacteriaceae|g__Leclercia|s__Leclercia sp. LSNIH3	k__Bacteria|p__Proteobacteria|c__Gammaproteobacteria|o__Enterobacterales|f__Enterobacteriaceae|g__Leclercia
MAG cluster 370	GXRs.853_MAG_4	9	26	309196	612566	4648350	0.563252	21.77	97.619	0.77505	0	98.6774	k__Bacteria|p__Proteobacteria|c__Gammaproteobacteria|o__Enterobacterales|f__Enterobacteriaceae|g__Leclercia|s__Leclercia adecarboxylata	k__Bacteria|p__Proteobacteria|c__Gammaproteobacteria|o__Enterobacterales|f__Enterobacteriaceae|g__Leclercia
MAG cluster 371	ZJbm.116_MAG_12	50	9	433621	965909	2335160	0.565691	26.62	100	0	0	79.89	k__Bacteria|p__Actinobacteria|c__Actinobacteria|o__Corynebacteriales|f__Corynebacteriaceae|g__Corynebacterium|s__Corynebacterium resistens	k__Bacteria|p__Actinobacteria|c__Actinobacteria|o__Corynebacteriales|f__Corynebacteriaceae|g__Corynebacterium
MAG cluster 372	YNbm.454_MAG_29	10	128	21732	47740	2193799	0.566695	14.7	88.5464	1.36986	0	79.7681	k__Bacteria|p__Actinobacteria|c__Actinobacteria|o__Corynebacteriales|f__Corynebacteriaceae|g__Corynebacterium|s__Corynebacterium resistens	k__Bacteria|p__Actinobacteria|c__Actinobacteria|o__Corynebacteriales|f__Corynebacteriaceae|g__Corynebacterium
MAG cluster 373	Hm_MAG_13	14	3	1461900	1461900	2337958	0.566616	30.73	99.0868	0	0	79.9641	k__Bacteria|p__Actinobacteria|c__Actinobacteria|o__Corynebacteriales|f__Corynebacteriaceae|g__Corynebacterium|s__Corynebacterium resistens	k__Bacteria|p__Actinobacteria|c__Actinobacteria|o__Corynebacteriales|f__Corynebacteriaceae|g__Corynebacterium
MAG cluster 374	JSHl.563_MAG_37	4	9	357397	1136623	2336668	0.567259	25	100	0	0	79.7409	k__Bacteria|p__Actinobacteria|c__Actinobacteria|o__Corynebacteriales|f__Corynebacteriaceae|g__Corynebacterium|s__Corynebacterium resistens	k__Bacteria|p__Actinobacteria|c__Actinobacteria|o__Corynebacteriales|f__Corynebacteriaceae|g__Corynebacterium
MAG cluster 375	NMGhaa.433_MAG_29	3	24	129518	262903	2291547	0.566678	15.89	98.8584	0	0	79.8049	k__Bacteria|p__Actinobacteria|c__Actinobacteria|o__Corynebacteriales|f__Corynebacteriaceae|g__Corynebacterium|s__Corynebacterium resistens	k__Bacteria|p__Actinobacteria|c__Actinobacteria|o__Corynebacteriales|f__Corynebacteriaceae|g__Corynebacterium
MAG cluster 376	YNHm.1419_MAG_3	4	84	46398	108431	2275032	0.567181	9.91	98.2877	0	0	79.741	k__Bacteria|p__Actinobacteria|c__Actinobacteria|o__Corynebacteriales|f__Corynebacteriaceae|g__Corynebacterium|s__Corynebacterium resistens	k__Bacteria|p__Actinobacteria|c__Actinobacteria|o__Corynebacteriales|f__Corynebacteriaceae|g__Corynebacterium
MAG cluster 377	HnRm.743_MAG_17	29	29	542995	556375	3048535	0.655587	38.71	92.6278	0	0	98.4598	k__Bacteria|p__Actinobacteria|c__Actinobacteria|o__Micrococcales|f__Micrococcaceae|g__Glutamicibacter|s__Glutamicibacter creatinolyticus	k__Bacteria|p__Actinobacteria|c__Actinobacteria|o__Micrococcales|f__Micrococcaceae|g__Arthrobacter
MAG cluster 378	SCRm.1347_MAG_68	4	71	64344	159318	2807752	0.659247	69.15	91.7562	0	0	98.5438	k__Bacteria|p__Actinobacteria|c__Actinobacteria|o__Micrococcales|f__Micrococcaceae|g__Glutamicibacter|s__Glutamicibacter creatinolyticus	k__Bacteria|p__Actinobacteria|c__Actinobacteria|o__Micrococcales|f__Micrococcaceae|g__Arthrobacter
MAG cluster 379	XJHA.1179_MAG_22	5	53	121133	262387	3164224	0.660966	51.25	94.8449	0.114679	0	98.4093	k__Bacteria|p__Actinobacteria|c__Actinobacteria|o__Micrococcales|f__Micrococcaceae|g__Glutamicibacter|s__Glutamicibacter creatinolyticus	k__Bacteria|p__Actinobacteria|c__Actinobacteria|o__Micrococcales|f__Micrococcaceae|g__Arthrobacter
MAG cluster 380	CQRm.558_MAG_3	2	36	201403	582053	2975415	0.369369	14.01	98.6755	0.551876	0	0	0	k__Bacteria|p__Firmicutes|c__Bacilli|o__Bacillales|f__Bacillaceae|g__Lysinibacillus
MAG cluster 381	SCRm.1345_MAG_13	16	31	143292	334160	2566857	0.324276	34.64	99.4475	0.828729	0	79.9325	k__Bacteria|p__Firmicutes|c__Bacilli|o__Lactobacillales|f__Enterococcaceae|g__Vagococcus|s__Vagococcus sp. HDW17B	k__Bacteria|p__Firmicutes|c__Bacilli|o__Lactobacillales|f__Enterococcaceae|g__Vagococcus
MAG cluster 382	HnHf.651_MAG_9	8	66	79870	157308	2704938	0.32175	12.84	84.5304	1.10497	0	79.5426	k__Bacteria|p__Firmicutes|c__Bacilli|o__Lactobacillales|f__Enterococcaceae|g__Vagococcus|s__Vagococcus sp. HDW17B	k__Bacteria|p__Firmicutes|c__Bacilli|o__Lactobacillales|f__Enterococcaceae|g__Enterococcus
MAG cluster 383	YNRm.677_MAG_31	10	36	113477	314157	2797721	0.324148	24.84	99.4475	1.01289	0	79.9108	k__Bacteria|p__Firmicutes|c__Bacilli|o__Lactobacillales|f__Enterococcaceae|g__Vagococcus|s__Vagococcus sp. HDW17B	k__Bacteria|p__Firmicutes|c__Bacilli|o__Lactobacillales|f__Enterococcaceae|g__Enterococcus
MAG cluster 384	YNRm.680_MAG_4	1	356	6936	31594	2149293	0.324613	6.75	84.2715	2.20751	0	79.6455	k__Bacteria|p__Firmicutes|c__Bacilli|o__Lactobacillales|f__Enterococcaceae|g__Vagococcus|s__Vagococcus sp. HDW17B	k__Bacteria|p__Firmicutes|c__Bacilli|o__Lactobacillales|f__Enterococcaceae|g__Enterococcus
MAG cluster 385	GZbm.460_MAG_14	2	25	143834	342529	2333795	0.322797	279.2	79.2818	0.552486	0	80.0357	k__Bacteria|p__Firmicutes|c__Bacilli|o__Lactobacillales|f__Enterococcaceae|g__Vagococcus|s__Vagococcus sp. HDW17B	k__Bacteria|p__Firmicutes|c__Bacilli|o__Lactobacillales|f__Enterococcaceae|g__Enterococcus
MAG cluster 386	GZbm.458_MAG_28	5	45	97741	183212	2814280	0.328696	26.89	98.4716	1.23675	0	78.2226	k__Bacteria|p__Bacteroidetes|c__Flavobacteriia|o__Flavobacteriales|f__Flavobacteriaceae|g__Flavobacterium|s__Flavobacterium sp. I3-2	k__Bacteria|p__Bacteroidetes|c__Flavobacteriia|o__Flavobacteriales|f__Flavobacteriaceae|g__Flavobacterium
MAG cluster 387	GDDs.520_MAG_12	3	115	27223	72475	2075744	0.36299	18.54	95.6989	0	0	87.0744	k__Bacteria|p__Bacteroidetes|c__Flavobacteriia|o__Flavobacteriales|f__Weeksellaceae|g__Weeksella|s__Weeksella virosa	k__Bacteria|p__Bacteroidetes|c__Flavobacteriia|o__Flavobacteriales|f__Weeksellaceae|g__Weeksella
MAG cluster 388	GSHl.1122_MAG_6	5	47	141382	213651	3252439	0.591709	11.35	98.3282	1.13519	0	84.2353	k__Bacteria|p__Proteobacteria|c__Betaproteobacteria|o__Burkholderiales|f__Comamonadaceae|g__Comamonas|s__Comamonas aquatica	k__Bacteria|p__Proteobacteria|c__Betaproteobacteria|o__Burkholderiales|f__Comamonadaceae|g__Comamonas
MAG cluster 389	XJHA.1186_MAG_20	3	53	126080	229561	3631989	0.359629	24.7	97.351	1.71082	0	0	0	k__Bacteria|p__Firmicutes|c__Bacilli|o__Bacillales|f__Bacillaceae|g__Pseudogracilibacillus
MAG cluster 390	XJHA.1182_MAG_8	10	13	619794	755299	3814472	0.6231	90.02	100	0.136612	0	86.5365	k__Bacteria|p__Proteobacteria|c__Gammaproteobacteria|o__Pseudomonadales|f__Pseudomonadaceae|g__Pseudomonas|s__Pseudomonas stutzeri	k__Bacteria|p__Proteobacteria|c__Gammaproteobacteria|o__Pseudomonadales|f__Pseudomonadaceae|g__Pseudomonas
MAG cluster 391	DXS2_MAG_10	11	6	934256	1251896	3279606	0.44865	3.28	95.5556	0	0	0	0	k__Bacteria|p__Bacteroidetes|c__Sphingobacteriia|o__Sphingobacteriales|f__Sphingobacteriaceae|g__Sphingobacterium
MAG cluster 392	XHS3_MAG_2	3	1	1566143	1566143	1566143	0.380002	80.92	89.438	0.581395	1	97.9118	k__Bacteria|p__Proteobacteria|c__Gammaproteobacteria|o__Legionellales|f__Coxiellaceae|g__Coxiella|s__Candidatus Coxiella mudrowiae	k__Bacteria|p__Proteobacteria|c__Gammaproteobacteria|o__Legionellales|f__Coxiellaceae|g__Coxiella
MAG cluster 393	DXS2_MAG_16	49	1	1214242	1214242	1214242	0.488987	88.12	99.7863	1.21083	1	99.4163	k__Bacteria|p__Proteobacteria|c__Alphaproteobacteria|o__Rickettsiales|f__Anaplasmataceae|g__Anaplasma|s__Anaplasma ovis	k__Bacteria|p__Proteobacteria|c__Alphaproteobacteria|o__Rickettsiales|f__Anaplasmataceae|g__Anaplasma
MAG cluster 394	QHDA.1021_MAG_1	2	29	61243	104434	1082885	0.488262	26.86	97.0085	0.42735	0	90.1791	k__Bacteria|p__Proteobacteria|c__Alphaproteobacteria|o__Rickettsiales|f__Anaplasmataceae|g__Anaplasma|s__Anaplasma ovis	k__Bacteria|p__Proteobacteria|c__Alphaproteobacteria|o__Rickettsiales|f__Anaplasmataceae|g__Anaplasma
MAG cluster 395	XJRp.1100_MAG_14	5	27	235823	747544	4533022	0.553673	150.57	99.9669	0.195933	0	99.1094	k__Bacteria|p__Proteobacteria|c__Gammaproteobacteria|o__Enterobacterales|f__Enterobacteriaceae|g__Enterobacter|s__Enterobacter hormaechei	k__Bacteria|p__Proteobacteria|c__Gammaproteobacteria|o__Enterobacterales|f__Enterobacteriaceae|g__Enterobacter
MAG cluster 396	FJRs.1475_MAG_1	8	19	390302	627134	4443656	0.554859	31.02	98.2804	0.136409	0	99.1768	k__Bacteria|p__Proteobacteria|c__Gammaproteobacteria|o__Enterobacterales|f__Enterobacteriaceae|g__Enterobacter|s__Enterobacter hormaechei	k__Bacteria|p__Proteobacteria|c__Gammaproteobacteria|o__Enterobacterales|f__Enterobacteriaceae|g__Enterobacter
MAG cluster 397	YNRm.679_MAG_7	7	73	98879	187817	4530218	0.5565	27.55	99.6693	0.410407	0	98.7558	k__Bacteria|p__Proteobacteria|c__Gammaproteobacteria|o__Enterobacterales|f__Enterobacteriaceae|g__Enterobacter|s__Enterobacter hormaechei	k__Bacteria|p__Proteobacteria|c__Gammaproteobacteria|o__Enterobacterales|f__Enterobacteriaceae|g__Enterobacter
MAG cluster 398	Sxds.775_MAG_19	3	32	271921	1165903	4485628	0.553442	65.55	99.2725	0.186012	0	99.6149	k__Bacteria|p__Proteobacteria|c__Gammaproteobacteria|o__Enterobacterales|f__Enterobacteriaceae|g__Enterobacter|s__Enterobacter cloacae	k__Bacteria|p__Proteobacteria|c__Gammaproteobacteria|o__Enterobacterales|f__Enterobacteriaceae|g__Enterobacter
MAG cluster 399	XJRp.1104_MAG_19	10	22	224329	347592	2937019	0.669383	49.95	99.3243	0.45045	0	81.6397	k__Bacteria|p__Actinobacteria|c__Actinobacteria|o__Corynebacteriales|f__Corynebacteriaceae|g__Corynebacterium|s__Corynebacterium variabile	k__Bacteria|p__Actinobacteria|c__Actinobacteria|o__Corynebacteriales|f__Corynebacteriaceae|g__Corynebacterium
MAG cluster 400	NMds.1081_MAG_31	18	42	81728	140304	2382323	0.49504	108.06	98.3165	1.26263	0	0	0	k__Bacteria|p__Proteobacteria|c__Gammaproteobacteria|o__Alteromonadales|f__Idiomarinaceae|g__Aliidiomarina
MAG cluster 401	FJDa.1477_MAG_4	4	11	155397	197916	883792	0.35106	76.8	80.281	0.581395	0	79.612	k__Bacteria|p__Proteobacteria|c__Gammaproteobacteria|o__Legionellales|f__Coxiellaceae|g__Coxiella|s__Candidatus Coxiella mudrowiae	k__Bacteria|p__Proteobacteria|c__Gammaproteobacteria|o__Legionellales|f__Coxiellaceae|g__Coxiella
MAG cluster 402	FJDa.1501_MAG_3	4	42	103659	247779	2220748	0.358045	14.53	99.4318	0	0	97.6369	k__Bacteria|p__Firmicutes|c__Bacilli|o__Bacillales|f__Staphylococcaceae|g__Staphylococcus|s__Staphylococcus hyicus	k__Bacteria|p__Firmicutes|c__Bacilli|o__Bacillales|f__Staphylococcaceae|g__Staphylococcus
MAG cluster 403	FJDa.1492_MAG_1	1	416	4559	13088	1846446	0.676716	7.28	58.0312	0.341131	0	79.4597	k__Bacteria|p__Actinobacteria|c__Actinobacteria|o__Micrococcales|f__Microbacteriaceae|g__Leucobacter|s__Leucobacter sp. DSM 101948	k__Bacteria|p__Actinobacteria|c__Actinobacteria|o__Micrococcales|f__Microbacteriaceae|g__Leucobacter
MAG cluster 404	JSHl.563_MAG_18	6	33	166534	327650	3304057	0.674269	32.37	96.7975	0.584795	0	79.4581	k__Bacteria|p__Actinobacteria|c__Actinobacteria|o__Micrococcales|f__Microbacteriaceae|g__Leucobacter|s__Leucobacter sp. DSM 101948	k__Bacteria|p__Actinobacteria|c__Actinobacteria|o__Micrococcales|f__Microbacteriaceae|g__Leucobacter
MAG cluster 405	FJDa.1492_MAG_8	5	9	127409	269150	836685	0.359435	52.59	80.5717	0.581395	0	79.5435	k__Bacteria|p__Proteobacteria|c__Gammaproteobacteria|o__Legionellales|f__Coxiellaceae|g__Coxiella|s__Candidatus Coxiella mudrowiae	k__Bacteria|p__Proteobacteria|c__Gammaproteobacteria|o__Legionellales|f__Coxiellaceae|g__Coxiella
MAG cluster 406	ShXds.141_MAG_5	26	49	31299	68431	990989	0.239127	14.51	93.609	1.61117	0	0	0	k__Bacteria|p__Tenericutes|c__Mollicutes|o__Entomoplasmatales|f__Spiroplasmataceae|g__Spiroplasma
MAG cluster 407	JXrs.199_MAG_2	2	91	12804	35342	869630	0.221036	10.78	70	0	0	75.5711	k__Bacteria|p__Tenericutes|c__Mollicutes|o__Entomoplasmatales|f__Spiroplasmataceae|g__Spiroplasma|s__Spiroplasma kunkelii	k__Bacteria|p__Tenericutes|c__Mollicutes|o__Entomoplasmatales|f__Spiroplasmataceae|g__Spiroplasma
MAG cluster 408	HNbm.440_MAG_24	3	30	413525	1114786	4169679	0.570826	56.06	98.5865	0.245902	0	88.8144	k__Bacteria|p__Proteobacteria|c__Gammaproteobacteria|o__Enterobacterales|f__Erwiniaceae|g__Pantoea|s__Pantoea agglomerans	k__Bacteria|p__Proteobacteria|c__Gammaproteobacteria|o__Enterobacterales|f__Erwiniaceae|g__Pantoea
MAG cluster 409	GXRs.867_MAG_6	18	25	133764	329591	2492236	0.375344	24.47	99.4318	0	0	99.4046	k__Bacteria|p__Firmicutes|c__Bacilli|o__Bacillales|f__Staphylococcaceae|g__Staphylococcus|s__Staphylococcus pseudintermedius	k__Bacteria|p__Firmicutes|c__Bacilli|o__Bacillales|f__Staphylococcaceae|g__Staphylococcus
MAG cluster 410	FJRs.1479_MAG_1	2	28	136333	602777	2427869	0.375027	36.85	99.4318	0	0	99.1194	k__Bacteria|p__Firmicutes|c__Bacilli|o__Bacillales|f__Staphylococcaceae|g__Staphylococcus|s__Staphylococcus pseudintermedius	k__Bacteria|p__Firmicutes|c__Bacilli|o__Bacillales|f__Staphylococcaceae|g__Staphylococcus
MAG cluster 411	GXRs.866_MAG_7	26	21	157320	410873	2386625	0.376596	59.96	99.1752	0	0	98.3982	k__Bacteria|p__Firmicutes|c__Bacilli|o__Bacillales|f__Staphylococcaceae|g__Staphylococcus|s__Staphylococcus pseudintermedius	k__Bacteria|p__Firmicutes|c__Bacilli|o__Bacillales|f__Staphylococcaceae|g__Staphylococcus
MAG cluster 412	XZio.403_MAG_11	3	69	52022	195839	2400565	0.377302	11.4	97.7273	0.284091	0	99.1845	k__Bacteria|p__Firmicutes|c__Bacilli|o__Bacillales|f__Staphylococcaceae|g__Staphylococcus|s__Staphylococcus pseudintermedius	k__Bacteria|p__Firmicutes|c__Bacilli|o__Bacillales|f__Staphylococcaceae|g__Staphylococcus
MAG cluster 413	HbRm.533_MAG_20	7	20	229830	565221	2920305	0.695554	17.66	99.4949	1.51515	0	81.4316	k__Bacteria|p__Actinobacteria|c__Actinobacteria|o__Micrococcales|f__Microbacteriaceae|g__Microbacterium|s__Microbacterium sp. PAMC 28756	k__Bacteria|p__Actinobacteria|c__Actinobacteria|o__Micrococcales|f__Microbacteriaceae|g__Microbacterium
MAG cluster 414	hnHl.1282_MAG_11	2	354	8719	35993	2574178	0.698706	7.74	85.9801	1.51515	0	81.694	k__Bacteria|p__Actinobacteria|c__Actinobacteria|o__Micrococcales|f__Microbacteriaceae|g__Microbacterium|s__Microbacterium sp. Y-01	k__Bacteria|p__Actinobacteria|c__Actinobacteria|o__Micrococcales|f__Microbacteriaceae|g__Microbacterium
MAG cluster 415	FJRs.1475_MAG_17	2	311	14150	48381	3250348	0.693347	8.21	92.1765	6.27451	0	82.4045	k__Bacteria|p__Actinobacteria|c__Actinobacteria|o__Corynebacteriales|f__Dietziaceae|g__Dietzia|s__Dietzia lutea	k__Bacteria|p__Actinobacteria|c__Actinobacteria|o__Corynebacteriales|f__Dietziaceae|g__Dietzia
MAG cluster 416	GXrs.445_MAG_21	14	163	33971	109530	3183016	0.697634	24.44	91.6667	0.117647	0	82.7077	k__Bacteria|p__Actinobacteria|c__Actinobacteria|o__Corynebacteriales|f__Dietziaceae|g__Dietzia|s__Dietzia lutea	k__Bacteria|p__Actinobacteria|c__Actinobacteria|o__Corynebacteriales|f__Dietziaceae|g__Dietzia
MAG cluster 417	FJRs.1481_MAG_15	4	42	183453	427266	4365560	0.667708	160.52	100	0.0431034	0	93.6434	k__Bacteria|p__Proteobacteria|c__Gammaproteobacteria|o__Xanthomonadales|f__Xanthomonadaceae|g__Stenotrophomonas|s__Stenotrophomonas sp. SAU14A_NAIMI4_8	k__Bacteria|p__Proteobacteria|c__Gammaproteobacteria|o__Xanthomonadales|f__Xanthomonadaceae|g__Stenotrophomonas
MAG cluster 418	HNHl.1234_MAG_7	9	183	64644	106810	6971660	0.735225	21.95	99.0343	1.23192	0	99.1096	k__Bacteria|p__Actinobacteria|c__Actinobacteria|o__Streptomycetales|f__Streptomycetaceae|g__Streptomyces|s__Streptomyces albidoflavus	k__Bacteria|p__Actinobacteria|c__Actinobacteria|o__Streptomycetales|f__Streptomycetaceae|g__Streptomyces
MAG cluster 419	HNbm.304_MAG_3	1	998	7678	24250	6257827	0.734025	8.48	76.2178	5.02146	0	98.438	k__Bacteria|p__Actinobacteria|c__Actinobacteria|o__Streptomycetales|f__Streptomycetaceae|g__Streptomyces|s__Streptomyces albidoflavus	k__Bacteria|p__Actinobacteria|c__Actinobacteria|o__Streptomycetales|f__Streptomycetaceae|g__Streptomyces
MAG cluster 420	HLJds.757_MAG_16	21	95	131808	258667	6601406	0.737248	27.64	98.319	0.357654	0	92.093	k__Bacteria|p__Actinobacteria|c__Actinobacteria|o__Streptomycetales|f__Streptomycetaceae|g__Streptomyces|s__Streptomyces albidoflavus	k__Bacteria|p__Actinobacteria|c__Actinobacteria|o__Streptomycetales|f__Streptomycetaceae|g__Streptomyces
MAG cluster 421	JSHl.564_MAG_30	2	352	30239	104621	6715943	0.733579	11.93	93.1827	1.63499	0	99.3651	k__Bacteria|p__Actinobacteria|c__Actinobacteria|o__Streptomycetales|f__Streptomycetaceae|g__Streptomyces|s__Streptomyces koyangensis	k__Bacteria|p__Actinobacteria|c__Actinobacteria|o__Streptomycetales|f__Streptomycetaceae|g__Streptomyces
MAG cluster 422	FJRs.1479_MAG_3	2	10	385957	832189	3201348	0.66934	126.93	99.8538	0.584795	0	80.5725	k__Bacteria|p__Actinobacteria|c__Actinobacteria|o__Micrococcales|f__Microbacteriaceae|g__Leucobacter|s__Leucobacter sp. DSM 101948	k__Bacteria|p__Actinobacteria|c__Actinobacteria|o__Micrococcales|f__Microbacteriaceae|g__Leucobacter
MAG cluster 423	FJRs.1478_MAG_2	4	88	57583	169063	3044282	0.431143	23.09	97.7397	0.0391389	0	97.0862	k__Bacteria|p__Proteobacteria|c__Gammaproteobacteria|o__Pseudomonadales|f__Moraxellaceae|g__Acinetobacter|s__Acinetobacter lwoffii	k__Bacteria|p__Proteobacteria|c__Gammaproteobacteria|o__Pseudomonadales|f__Moraxellaceae|g__Acinetobacter
MAG cluster 424	HnRm.737_MAG_9	7	17	369891	617627	2680332	0.433172	64.93	94.726	0	0	96.6587	k__Bacteria|p__Proteobacteria|c__Gammaproteobacteria|o__Pseudomonadales|f__Moraxellaceae|g__Acinetobacter|s__Acinetobacter lwoffii	k__Bacteria|p__Proteobacteria|c__Gammaproteobacteria|o__Pseudomonadales|f__Moraxellaceae|g__Acinetobacter
MAG cluster 425	ZJHl.461_MAG_2	1	366	6830	26205	2158197	0.438603	6.39	79.8895	2.05153	0	90.489	k__Bacteria|p__Proteobacteria|c__Gammaproteobacteria|o__Pseudomonadales|f__Moraxellaceae|g__Acinetobacter|s__Acinetobacter lwoffii	k__Bacteria|p__Proteobacteria|c__Gammaproteobacteria|o__Pseudomonadales|f__Moraxellaceae|g__Acinetobacter
MAG cluster 426	FJRs.1480_MAG_4	5	187	26994	72863	3387257	0.38868	10.13	94.5482	0.273973	0	99.4108	k__Bacteria|p__Proteobacteria|c__Gammaproteobacteria|o__Pseudomonadales|f__Moraxellaceae|g__Acinetobacter|s__Acinetobacter baumannii	k__Bacteria|p__Proteobacteria|c__Gammaproteobacteria|o__Pseudomonadales|f__Moraxellaceae|g__Acinetobacter
MAG cluster 427	FJRs.1481_MAG_10	2	49	226535	411911	3842341	0.697294	40.3	96.8735	1.43098	0	81.0366	k__Bacteria|p__Actinobacteria|c__Actinobacteria|o__Micrococcales|f__Microbacteriaceae|g__Microbacterium|s__Microbacterium sp. PAMC 28756	k__Bacteria|p__Actinobacteria|c__Actinobacteria|o__Micrococcales|f__Microbacteriaceae|g__Microbacterium
MAG cluster 428	FJRs.1481_MAG_24	2	12	461121	665922	3205748	0.389767	75.81	87.9452	0.136986	0	97.0491	k__Bacteria|p__Proteobacteria|c__Gammaproteobacteria|o__Pseudomonadales|f__Moraxellaceae|g__Acinetobacter|s__Acinetobacter pittii	k__Bacteria|p__Proteobacteria|c__Gammaproteobacteria|o__Pseudomonadales|f__Moraxellaceae|g__Acinetobacter
MAG cluster 429	SDhl.45_MAG_1	3	469	5905	18900	2522711	0.401271	7.57	73.1669	0.1358	0	97.173	k__Bacteria|p__Proteobacteria|c__Gammaproteobacteria|o__Pseudomonadales|f__Moraxellaceae|g__Acinetobacter|s__Acinetobacter calcoaceticus	k__Bacteria|p__Proteobacteria|c__Gammaproteobacteria|o__Pseudomonadales|f__Moraxellaceae|g__Acinetobacter
MAG cluster 430	FJRs.1483_MAG_16	9	99	49604	135231	2743340	0.692723	30.46	90.2277	1.19529	0	80.9373	k__Bacteria|p__Actinobacteria|c__Actinobacteria|o__Micrococcales|f__Microbacteriaceae|g__Microbacterium|s__Microbacterium sp. XT11	k__Bacteria|p__Actinobacteria|c__Actinobacteria|o__Micrococcales|f__Microbacteriaceae|g__Microbacterium
MAG cluster 431	FJRs.1481_MAG_5	1	728	6154	19427	4058858	0.661876	6.11	64.6082	1.72414	0	98.8785	k__Bacteria|p__Proteobacteria|c__Betaproteobacteria|o__Burkholderiales|f__Alcaligenaceae|g__Achromobacter|s__Achromobacter xylosoxidans	k__Bacteria|p__Proteobacteria|c__Betaproteobacteria|o__Burkholderiales|f__Alcaligenaceae|g__Achromobacter
MAG cluster 432	HbRm.534_MAG_30	3	121	86730	172851	5663672	0.661382	14.95	99.5327	0.623053	0	96.9795	k__Bacteria|p__Proteobacteria|c__Betaproteobacteria|o__Burkholderiales|f__Alcaligenaceae|g__Achromobacter|s__Achromobacter xylosoxidans	k__Bacteria|p__Proteobacteria|c__Betaproteobacteria|o__Burkholderiales|f__Alcaligenaceae|g__Achromobacter
MAG cluster 433	FJRs.1496_MAG_2	3	48	92472	263376	2577775	0.330466	11.87	98.8889	0	0	99.6688	k__Bacteria|p__Firmicutes|c__Bacilli|o__Bacillales|f__Staphylococcaceae|g__Staphylococcus|s__Staphylococcus saprophyticus	k__Bacteria|p__Firmicutes|c__Bacilli|o__Bacillales|f__Staphylococcaceae|g__Staphylococcus
MAG cluster 434	HLJds.757_MAG_20	7	20	502845	1186052	6321592	0.609656	59.24	99.9321	0.407609	0	99.4412	k__Bacteria|p__Proteobacteria|c__Gammaproteobacteria|o__Pseudomonadales|f__Pseudomonadaceae|g__Pseudomonas|s__Pseudomonas extremorientalis	k__Bacteria|p__Proteobacteria|c__Gammaproteobacteria|o__Pseudomonadales|f__Pseudomonadaceae|g__Pseudomonas
MAG cluster 435	HLJIp.822_MAG_3	3	88	113822	486705	5979524	0.605307	87.09	98.5462	0.0452899	0	95.1837	k__Bacteria|p__Proteobacteria|c__Gammaproteobacteria|o__Pseudomonadales|f__Pseudomonadaceae|g__Pseudomonas|s__Pseudomonas sp. NS1(2017)	k__Bacteria|p__Proteobacteria|c__Gammaproteobacteria|o__Pseudomonadales|f__Pseudomonadaceae|g__Pseudomonas
MAG cluster 436	Sxds.786_MAG_2	9	117	108847	384907	6412388	0.607943	58.13	99.1168	1.2747	0	98.8473	k__Bacteria|p__Proteobacteria|c__Gammaproteobacteria|o__Pseudomonadales|f__Pseudomonadaceae|g__Pseudomonas|s__Pseudomonas azotoformans	k__Bacteria|p__Proteobacteria|c__Gammaproteobacteria|o__Pseudomonadales|f__Pseudomonadaceae|g__Pseudomonas
MAG cluster 437	HLJds.756_MAG_8	2	34	307841	570396	5993482	0.609921	24.77	99.9321	0.271739	0	99.1102	k__Bacteria|p__Proteobacteria|c__Gammaproteobacteria|o__Pseudomonadales|f__Pseudomonadaceae|g__Pseudomonas|s__Pseudomonas lurida	k__Bacteria|p__Proteobacteria|c__Gammaproteobacteria|o__Pseudomonadales|f__Pseudomonadaceae|g__Pseudomonas
MAG cluster 438	Sxds.772_MAG_3	3	23	371234	604069	6138496	0.603914	25.76	99.6603	0.0452899	0	99.4808	k__Bacteria|p__Proteobacteria|c__Gammaproteobacteria|o__Pseudomonadales|f__Pseudomonadaceae|g__Pseudomonas|s__Pseudomonas simiae	k__Bacteria|p__Proteobacteria|c__Gammaproteobacteria|o__Pseudomonadales|f__Pseudomonadaceae|g__Pseudomonas
MAG cluster 439	HLJip.13_MAG_9	6	21	414288	689782	4629592	0.568356	39.22	98.4517	0.200364	0	83.2466	k__Bacteria|p__Proteobacteria|c__Gammaproteobacteria|o__Enterobacterales|f__Erwiniaceae|g__Erwinia|s__Erwinia persicina	k__Bacteria|p__Proteobacteria|c__Gammaproteobacteria|o__Enterobacterales|f__Erwiniaceae|s__bacteria symbiont BFo1 of Frankliniella occidentalis
MAG cluster 440	FJhk.338_MAG_3	2	9	193526	345652	766776	0.348359	317.66	84.6415	0	0	76.6869	k__Bacteria|p__Proteobacteria|c__Gammaproteobacteria|o__Legionellales|f__Coxiellaceae|g__Coxiella|s__Coxiella burnetii	k__Bacteria|p__Proteobacteria|c__Gammaproteobacteria|o__Legionellales|f__Coxiellaceae|g__Coxiella
MAG cluster 441	FJhy.410_MAG_2	2	36	132311	242976	1041746	0.381288	13.79	83.6499	0.426357	0	0	0	k__Bacteria|p__Proteobacteria|c__Gammaproteobacteria|o__Legionellales|f__Coxiellaceae|g__Coxiella
MAG cluster 442	FJhl.133_MAG_4	3	20	95701	109782	993924	0.295152	13.24	97.1178	0.150376	0	96.0624	k__Bacteria|p__Tenericutes|c__Mollicutes|o__Entomoplasmatales|f__Spiroplasmataceae|g__Spiroplasma|s__Spiroplasma mirum	k__Bacteria|p__Tenericutes|c__Mollicutes|o__Entomoplasmatales|f__Spiroplasmataceae|g__Spiroplasma
MAG cluster 443	GXRs.838_MAG_30	6	69	63913	157459	2591727	0.541146	21.32	97.3128	0.783162	0	83.314	k__Bacteria|p__Actinobacteria|c__Actinobacteria|o__Corynebacteriales|f__Corynebacteriaceae|g__Corynebacterium|s__Corynebacterium stationis	k__Bacteria|p__Actinobacteria|c__Actinobacteria|o__Corynebacteriales|f__Corynebacteriaceae|g__Corynebacterium
MAG cluster 444	GDAj.872_MAG_11	4	67	97652	244375	4557567	0.531561	239.75	95.9459	0.540541	0	98.8177	k__Bacteria|p__Proteobacteria|c__Gammaproteobacteria|o__Alteromonadales|f__Shewanellaceae|g__Shewanella|s__Shewanella algae	k__Bacteria|p__Proteobacteria|c__Gammaproteobacteria|o__Alteromonadales|f__Shewanellaceae|g__Shewanella
MAG cluster 445	GDAj.872_MAG_14	4	35	236794	441007	4022635	0.339912	50.09	99.6466	0.824499	0	98.0463	k__Bacteria|p__Bacteroidetes|c__Flavobacteriia|o__Flavobacteriales|f__Flavobacteriaceae|g__Myroides|s__Myroides sp. ZB35	k__Bacteria|p__Bacteroidetes|c__Flavobacteriia|o__Flavobacteriales|f__Flavobacteriaceae|g__Myroides
MAG cluster 446	ZWH2_MAG_17	12	1	3901194	3901194	3901194	0.342399	37.4	99.6466	0.176678	1	98.1	k__Bacteria|p__Bacteroidetes|c__Flavobacteriia|o__Flavobacteriales|f__Flavobacteriaceae|g__Myroides|s__Myroides odoratimimus	k__Bacteria|p__Bacteroidetes|c__Flavobacteriia|o__Flavobacteriales|f__Flavobacteriaceae|g__Myroides
MAG cluster 447	GXaj.62_MAG_22	1	17	299535	472746	3176041	0.341593	311.7	88.3392	0	0	92.8623	k__Bacteria|p__Bacteroidetes|c__Flavobacteriia|o__Flavobacteriales|f__Flavobacteriaceae|g__Myroides|s__Myroides odoratimimus	k__Bacteria|p__Bacteroidetes|c__Flavobacteriia|o__Flavobacteriales|f__Flavobacteriaceae|g__Myroides
MAG cluster 448	GXaj.447_MAG_20	2	188	33856	106871	3743615	0.340923	9.08	96.7067	1.649	0	98.1654	k__Bacteria|p__Bacteroidetes|c__Flavobacteriia|o__Flavobacteriales|f__Flavobacteriaceae|g__Myroides|s__Myroides odoratimimus	k__Bacteria|p__Bacteroidetes|c__Flavobacteriia|o__Flavobacteriales|f__Flavobacteriaceae|g__Myroides
MAG cluster 449	GDAj.876_MAG_11	6	259	14805	58589	2620113	0.663777	26.19	90.0784	1.41176	0	89.3857	k__Bacteria|p__Actinobacteria|c__Actinobacteria|o__Corynebacteriales|f__Dietziaceae|g__Dietzia|s__Dietzia timorensis	k__Bacteria|p__Actinobacteria|c__Actinobacteria|o__Corynebacteriales|f__Dietziaceae|g__Dietzia
MAG cluster 450	GDAj.874_MAG_15	1	23	213652	408186	3553493	0.37699	27.4	90.8108	0	0	91.9769	k__Bacteria|p__Proteobacteria|c__Gammaproteobacteria|o__Enterobacterales|f__Morganellaceae|g__Proteus|s__Proteus columbae	k__Bacteria|p__Proteobacteria|c__Gammaproteobacteria|o__Enterobacterales|f__Morganellaceae|g__Proteus
MAG cluster 451	HNHl.1227_MAG_8	3	44	137389	329387	3843059	0.38169	17.44	98.1136	0	0	93.0629	k__Bacteria|p__Proteobacteria|c__Gammaproteobacteria|o__Enterobacterales|f__Morganellaceae|g__Proteus|s__Proteus vulgaris	k__Bacteria|p__Proteobacteria|c__Gammaproteobacteria|o__Enterobacterales|f__Morganellaceae|g__Proteus
MAG cluster 452	GXaj.62_MAG_3	1	41	186003	372250	3840750	0.379693	24.15	94.5946	0	0	93.6305	k__Bacteria|p__Proteobacteria|c__Gammaproteobacteria|o__Enterobacterales|f__Morganellaceae|g__Proteus|s__Proteus columbae	k__Bacteria|p__Proteobacteria|c__Gammaproteobacteria|o__Enterobacterales|f__Morganellaceae|g__Proteus
MAG cluster 453	GXH_MAG_8	17	1	1587994	1587994	1587994	0.319422	24.47	87.9369	1.09739	0	93.7135	k__Bacteria|p__Proteobacteria|c__Gammaproteobacteria|o__Thiotrichales|f__Francisellaceae|g__Francisella|s__Francisella persica	k__Bacteria|p__Proteobacteria|c__Gammaproteobacteria|o__Thiotrichales|f__Francisellaceae|s__Francisella endosymbiont of Ornithodoros moubata
MAG cluster 454	XYa_MAG_51	54	1	1579124	1579124	1579124	0.316991	28.68	89.6616	0.731596	0	93.2631	k__Bacteria|p__Proteobacteria|c__Gammaproteobacteria|o__Thiotrichales|f__Francisellaceae|g__Francisella|s__Francisella persica	k__Bacteria|p__Proteobacteria|c__Gammaproteobacteria|o__Thiotrichales|f__Francisellaceae|s__Francisella endosymbiont of Ornithodoros moubata
MAG cluster 455	SGH_MAG_63	3	1	1619956	1619956	1619956	0.32147	13.43	93.7346	0.548697	1	94.0709	k__Bacteria|p__Proteobacteria|c__Gammaproteobacteria|o__Thiotrichales|f__Francisellaceae|g__Francisella|s__Francisella persica	k__Bacteria|p__Proteobacteria|c__Gammaproteobacteria|o__Thiotrichales|f__Francisellaceae|g__Francisella
MAG cluster 456	WLH_MAG_21	6	1	1511781	1511781	1511781	0.32108	4.51	83.2148	0.411523	0	93.5024	k__Bacteria|p__Proteobacteria|c__Gammaproteobacteria|o__Thiotrichales|f__Francisellaceae|g__Francisella|s__Francisella persica	k__Bacteria|p__Proteobacteria|c__Gammaproteobacteria|o__Thiotrichales|f__Francisellaceae|g__Francisella
MAG cluster 457	YNHm.527_MAG_3	2	25	190372	432958	1696808	0.320455	14.6	93.0796	0.452675	0	94.2771	k__Bacteria|p__Proteobacteria|c__Gammaproteobacteria|o__Thiotrichales|f__Francisellaceae|g__Francisella|s__Francisella persica	k__Bacteria|p__Proteobacteria|c__Gammaproteobacteria|o__Thiotrichales|f__Francisellaceae|g__Francisella
MAG cluster 458	XJHA.1166_MAG_4	4	8	386563	426994	1536520	0.313937	139.47	87.7096	0.548697	0	93.14	k__Bacteria|p__Proteobacteria|c__Gammaproteobacteria|o__Thiotrichales|f__Francisellaceae|g__Francisella|s__Francisella persica	k__Bacteria|p__Proteobacteria|c__Gammaproteobacteria|o__Thiotrichales|f__Francisellaceae|s__Francisella endosymbiont of Ornithodoros moubata
MAG cluster 459	XZHi.1453_MAG_14	2	4	399242	413025	1066039	0.307292	70.67	52.1399	0.548697	0	91.9258	k__Bacteria|p__Proteobacteria|c__Gammaproteobacteria|o__Thiotrichales|f__Francisellaceae|g__Francisella|s__Francisella persica	k__Bacteria|p__Proteobacteria|c__Gammaproteobacteria|o__Thiotrichales|f__Francisellaceae|s__Francisella endosymbiont of Ornithodoros moubata
MAG cluster 460	NMGha.314_MAG_3	20	35	121142	335490	2497787	0.317291	43.23	98.3425	1.10497	0	82.054	k__Bacteria|p__Firmicutes|c__Bacilli|o__Bacillales|f__Staphylococcaceae|g__Staphylococcus|s__Staphylococcus sciuri	k__Bacteria|p__Firmicutes|c__Bacilli|o__Bacillales|f__Staphylococcaceae|g__Staphylococcus
MAG cluster 461	HLJds.793_MAG_4	3	92	53447	191187	2966294	0.316321	11.8	94.9296	2.76243	0	81.574	k__Bacteria|p__Firmicutes|c__Bacilli|o__Bacillales|f__Staphylococcaceae|g__Staphylococcus|s__Staphylococcus sciuri	k__Bacteria|p__Firmicutes|c__Bacilli|o__Bacillales|f__Staphylococcaceae|g__Staphylococcus
MAG cluster 462	XYa_MAG_33	8	2	1360612	1360612	2708489	0.556161	3.96	95.9165	0.220264	0	95.6301	k__Bacteria|p__Actinobacteria|c__Actinobacteria|o__Corynebacteriales|f__Corynebacteriaceae|g__Corynebacterium|s__Corynebacterium ammoniagenes	k__Bacteria|p__Actinobacteria|c__Actinobacteria|o__Corynebacteriales|f__Corynebacteriaceae|g__Corynebacterium
MAG cluster 463	YNRm.677_MAG_22	11	15	288374	782846	3506254	0.325592	117.8	100	0	0	98.6593	k__Bacteria|p__Bacteroidetes|c__Flavobacteriia|o__Flavobacteriales|f__Weeksellaceae|g__Empedobacter|s__Empedobacter brevis	k__Bacteria|p__Bacteroidetes|c__Flavobacteriia|o__Flavobacteriales|f__Weeksellaceae|g__Empedobacter
MAG cluster 464	ZJbm.115_MAG_4	8	253	23839	51222	3848996	0.399428	10.33	93.9683	0	0	98.5136	k__Bacteria|p__Bacteroidetes|c__Sphingobacteriia|o__Sphingobacteriales|f__Sphingobacteriaceae|g__Sphingobacterium|s__Sphingobacterium mizutaii	k__Bacteria|p__Bacteroidetes|c__Sphingobacteriia|o__Sphingobacteriales|f__Sphingobacteriaceae|g__Sphingobacterium
MAG cluster 465	GXRs.865_MAG_42	10	16	688369	842994	3714118	0.516203	17.08	100	0.434783	0	78.0077	k__Bacteria|p__Proteobacteria|c__Alphaproteobacteria|o__Rhizobiales|f__Brucellaceae|g__Ochrobactrum|s__Ochrobactrum pseudogrignonense	k__Bacteria|p__Proteobacteria|c__Alphaproteobacteria|o__Rhizobiales|f__Brucellaceae|g__Pseudochrobactrum
MAG cluster 466	GXaj.63_MAG_6	3	44	214637	423464	3666783	0.515945	35.93	96.7391	0.869565	0	77.4983	k__Bacteria|p__Proteobacteria|c__Alphaproteobacteria|o__Rhizobiales|f__Brucellaceae|g__Ochrobactrum|s__Ochrobactrum pseudogrignonense	k__Bacteria|p__Proteobacteria|c__Alphaproteobacteria|o__Rhizobiales|f__Brucellaceae|g__Pseudochrobactrum
MAG cluster 467	ZWH2_MAG_14	2	10	684449	1679202	4016711	0.514685	4.43	99.1304	6.52174	0	77.8912	k__Bacteria|p__Proteobacteria|c__Alphaproteobacteria|o__Rhizobiales|f__Brucellaceae|g__Ochrobactrum|s__Ochrobactrum pituitosum	k__Bacteria|p__Proteobacteria|c__Alphaproteobacteria|o__Rhizobiales|f__Brucellaceae|g__Pseudochrobactrum
MAG cluster 468	HLJip.326_MAG_3	14	46	119790	279633	3684423	0.514554	12.33	99.971	0.869565	0	77.7651	k__Bacteria|p__Proteobacteria|c__Alphaproteobacteria|o__Rhizobiales|f__Brucellaceae|g__Ochrobactrum|s__Ochrobactrum pituitosum	k__Bacteria|p__Proteobacteria|c__Alphaproteobacteria|o__Rhizobiales|f__Brucellaceae|g__Pseudochrobactrum
MAG cluster 469	XJHA.1181_MAG_5	9	41	270013	500083	5834668	0.698638	19.53	99.4505	0.549451	0	98.5856	k__Bacteria|p__Actinobacteria|c__Actinobacteria|o__Streptosporangiales|f__Nocardiopsaceae|g__Nocardiopsis|s__Nocardiopsis alba	k__Bacteria|p__Actinobacteria|c__Actinobacteria|o__Streptosporangiales|f__Nocardiopsaceae|g__Nocardiopsis
MAG cluster 470	GXrs.443_MAG_21	4	5	741555	968425	2625687	0.484169	31.58	97.1564	0.473934	0	98.7619	k__Bacteria|p__Proteobacteria|c__Betaproteobacteria|o__Burkholderiales|f__Alcaligenaceae|g__Paenalcaligenes|s__Paenalcaligenes hominis	k__Bacteria|p__Proteobacteria|c__Betaproteobacteria|o__Burkholderiales|f__Alcaligenaceae|g__Paenalcaligenes
MAG cluster 471	GXaj.63_MAG_15	4	23	186609	346912	2272221	0.359793	57.26	98.1154	0	0	77.829	k__Bacteria|p__Bacteroidetes|c__Flavobacteriia|o__Flavobacteriales|f__Flavobacteriaceae|g__Flavobacterium|s__Flavobacterium sp. I3-2	k__Bacteria|p__Bacteroidetes|c__Flavobacteriia|o__Flavobacteriales|f__Flavobacteriaceae|g__Flavobacterium
MAG cluster 472	TLS_MAG_49	29	3	1942168	1942168	2663970	0.548642	92.22	98.4581	0	0	97.9847	k__Bacteria|p__Actinobacteria|c__Actinobacteria|o__Corynebacteriales|f__Corynebacteriaceae|g__Corynebacterium|s__Corynebacterium stationis	k__Bacteria|p__Actinobacteria|c__Actinobacteria|o__Corynebacteriales|f__Corynebacteriaceae|g__Corynebacterium
MAG cluster 473	HnHf.651_MAG_46	4	118	25273	94910	1918807	0.54417	43.1	73.776	3.1781	0	97.5496	k__Bacteria|p__Actinobacteria|c__Actinobacteria|o__Corynebacteriales|f__Corynebacteriaceae|g__Corynebacterium|s__Corynebacterium stationis	k__Bacteria|p__Actinobacteria|c__Actinobacteria|o__Corynebacteriales|f__Corynebacteriaceae|g__Corynebacterium
MAG cluster 474	HLJds.794_MAG_27	4	32	106233	225265	2304400	0.546639	31.61	85.0031	0.110132	0	97.4856	k__Bacteria|p__Actinobacteria|c__Actinobacteria|o__Corynebacteriales|f__Corynebacteriaceae|g__Corynebacterium|s__Corynebacterium stationis	k__Bacteria|p__Actinobacteria|c__Actinobacteria|o__Corynebacteriales|f__Corynebacteriaceae|g__Corynebacterium
MAG cluster 475	XJHA.1178_MAG_3	11	7	771373	612822	2599268	0.609005	31.96	100	0	0	97.472	k__Bacteria|p__Actinobacteria|c__Actinobacteria|o__Corynebacteriales|f__Corynebacteriaceae|g__Corynebacterium|s__Corynebacterium lactis	k__Bacteria|p__Actinobacteria|c__Actinobacteria|o__Corynebacteriales|f__Corynebacteriaceae|g__Corynebacterium
MAG cluster 476	NMGds.57_MAG_5	12	22	309845	563781	3352621	0.701345	26.17	100	0	0	79.1181	k__Bacteria|p__Actinobacteria|c__Actinobacteria|o__Micrococcales|f__Brevibacteriaceae|g__Brevibacterium|s__Brevibacterium sp. CS2	k__Bacteria|p__Actinobacteria|c__Actinobacteria|o__Micrococcales|f__Brevibacteriaceae|g__Brevibacterium
MAG cluster 477	GDRm.740_MAG_90	6	59	52774	168503	2523264	0.620582	20.14	94.2495	1.02339	0	78.5224	k__Bacteria|p__Actinobacteria|c__Actinobacteria|o__Micrococcales|f__Microbacteriaceae|g__Leucobacter|s__Leucobacter sp. DSM 101948	k__Bacteria|p__Actinobacteria|c__Actinobacteria|o__Micrococcales|f__Microbacteriaceae|g__Leucobacter
MAG cluster 478	XJHA.496_MAG_1	9	39	73537	272918	1958999	0.424798	2791.77	97.6048	0	0	99.8452	k__Bacteria|p__Proteobacteria|c__Gammaproteobacteria|o__Legionellales|f__Coxiellaceae|g__Coxiella|s__Coxiella burnetii	k__Bacteria|p__Proteobacteria|c__Gammaproteobacteria|o__Legionellales|f__Coxiellaceae|g__Coxiella
MAG cluster 479	GSap.415_MAG_29	2	102	16172	59114	1310578	0.411361	459.62	67.6841	0.581395	0	91.6179	k__Bacteria|p__Proteobacteria|c__Gammaproteobacteria|o__Legionellales|f__Coxiellaceae|g__Coxiella|s__Coxiella burnetii	k__Bacteria|p__Proteobacteria|c__Gammaproteobacteria|o__Legionellales|f__Coxiellaceae|g__Coxiella
MAG cluster 480	GDRm.1511_MAG_11	3	18	410956	561887	2478531	0.334617	41.49	99.3981	0.152488	0	99.9362	k__Bacteria|p__Firmicutes|c__Bacilli|o__Bacillales|f__Staphylococcaceae|g__Staphylococcus|s__Staphylococcus caprae	k__Bacteria|p__Firmicutes|c__Bacilli|o__Bacillales|f__Staphylococcaceae|g__Staphylococcus
MAG cluster 481	GDRm.1511_MAG_14	2	19	347955	701688	2707972	0.326514	113.4	99.471	0.102729	0	99.1776	k__Bacteria|p__Firmicutes|c__Bacilli|o__Bacillales|f__Staphylococcaceae|g__Staphylococcus|s__Staphylococcus aureus	k__Bacteria|p__Firmicutes|c__Bacilli|o__Bacillales|f__Staphylococcaceae|g__Staphylococcus
MAG cluster 482	NMds.1081_MAG_30	7	31	177388	673970	2690911	0.32708	23.76	99.4148	0.26588	0	98.9385	k__Bacteria|p__Firmicutes|c__Bacilli|o__Bacillales|f__Staphylococcaceae|g__Staphylococcus|s__Staphylococcus aureus	k__Bacteria|p__Firmicutes|c__Bacilli|o__Bacillales|f__Staphylococcaceae|g__Staphylococcus
MAG cluster 483	HbRm.534_MAG_12	8	50	116069	218775	3458565	0.570481	37.16	97.5574	0.327869	0	99.4531	k__Bacteria|p__Proteobacteria|c__Gammaproteobacteria|o__Enterobacterales|f__Erwiniaceae|g__Pantoea|s__Pantoea sp. PSNIH1	k__Bacteria|p__Proteobacteria|c__Gammaproteobacteria|o__Enterobacterales|f__Erwiniaceae|g__Pantoea
MAG cluster 484	SCRm.1347_MAG_8	16	44	84784	499154	2540542	0.335447	72.25	98.6188	0	0	98.8436	k__Bacteria|p__Firmicutes|c__Bacilli|o__Bacillales|f__Staphylococcaceae|g__Staphylococcus|s__Staphylococcus arlettae	k__Bacteria|p__Firmicutes|c__Bacilli|o__Bacillales|f__Staphylococcaceae|g__Staphylococcus
MAG cluster 485	HbRm.541_MAG_5	7	64	64263	189684	3030150	0.42538	11.7	99.726	0.342466	0	95.7646	k__Bacteria|p__Proteobacteria|c__Gammaproteobacteria|o__Pseudomonadales|f__Moraxellaceae|g__Acinetobacter|s__Acinetobacter sp. ACNIH1	k__Bacteria|p__Proteobacteria|c__Gammaproteobacteria|o__Pseudomonadales|f__Moraxellaceae|g__Acinetobacter
MAG cluster 486	GDRm.658_MAG_5	4	46	98771	254793	2962677	0.425092	17.95	98.6758	0.342466	0	95.5363	k__Bacteria|p__Proteobacteria|c__Gammaproteobacteria|o__Pseudomonadales|f__Moraxellaceae|g__Acinetobacter|s__Acinetobacter sp. ACNIH1	k__Bacteria|p__Proteobacteria|c__Gammaproteobacteria|o__Pseudomonadales|f__Moraxellaceae|g__Acinetobacter
MAG cluster 487	ZJbm.116_MAG_10	4	55	91725	179424	3152262	0.425097	18.98	98.4779	3.21918	0	95.3992	k__Bacteria|p__Proteobacteria|c__Gammaproteobacteria|o__Pseudomonadales|f__Moraxellaceae|g__Acinetobacter|s__Acinetobacter sp. ACNIH1	k__Bacteria|p__Proteobacteria|c__Gammaproteobacteria|o__Pseudomonadales|f__Moraxellaceae|g__Acinetobacter
MAG cluster 488	NMGha.310_MAG_2	1	134	34656	91773	3011250	0.423648	10.56	82.7586	2.58621	0	95.1634	k__Bacteria|p__Proteobacteria|c__Gammaproteobacteria|o__Pseudomonadales|f__Moraxellaceae|g__Acinetobacter|s__Acinetobacter sp. FDAARGOS_724	k__Bacteria|p__Proteobacteria|c__Gammaproteobacteria|o__Pseudomonadales|f__Moraxellaceae|g__Acinetobacter
MAG cluster 489	YNRm.677_MAG_28	1	189	23061	76175	2649692	0.426631	29.87	74.1379	1.72414	0	95.5433	k__Bacteria|p__Proteobacteria|c__Gammaproteobacteria|o__Pseudomonadales|f__Moraxellaceae|g__Acinetobacter|s__Acinetobacter sp. ACNIH1	k__Bacteria|p__Proteobacteria|c__Gammaproteobacteria|o__Pseudomonadales|f__Moraxellaceae|g__Acinetobacter
MAG cluster 490	YNRm.679_MAG_4	1	338	7667	37821	2303065	0.429205	7.85	62.069	1.72414	0	95.6971	k__Bacteria|p__Proteobacteria|c__Gammaproteobacteria|o__Pseudomonadales|f__Moraxellaceae|g__Acinetobacter|s__Acinetobacter sp. ACNIH1	k__Bacteria|p__Proteobacteria|c__Gammaproteobacteria|o__Pseudomonadales|f__Moraxellaceae|g__Acinetobacter
MAG cluster 491	GXrs.443_MAG_4	7	74	125183	288831	4726330	0.346894	19.18	85.4023	0.862069	0	84.3665	k__Bacteria|p__Bacteroidetes|c__Flavobacteriia|o__Flavobacteriales|f__Weeksellaceae|g__Chryseobacterium|s__Chryseobacterium sp. StRB126	k__Bacteria|p__Bacteroidetes|c__Flavobacteriia|o__Flavobacteriales|f__Weeksellaceae|g__Chryseobacterium
MAG cluster 492	HLJip.265_MAG_14	2	38	204546	354878	4722358	0.347403	15.6	99.0196	0.245098	0	85.0255	k__Bacteria|p__Bacteroidetes|c__Flavobacteriia|o__Flavobacteriales|f__Weeksellaceae|g__Chryseobacterium|s__Chryseobacterium sp. StRB126	k__Bacteria|p__Bacteroidetes|c__Flavobacteriia|o__Flavobacteriales|f__Weeksellaceae|g__Chryseobacterium
MAG cluster 493	SXHl.1405_MAG_4	3	67	122454	305865	4709388	0.348137	10.76	99.7549	0.245098	0	84.8164	k__Bacteria|p__Bacteroidetes|c__Flavobacteriia|o__Flavobacteriales|f__Weeksellaceae|g__Chryseobacterium|s__Chryseobacterium sp. StRB126	k__Bacteria|p__Bacteroidetes|c__Flavobacteriia|o__Flavobacteriales|f__Weeksellaceae|g__Chryseobacterium
MAG cluster 494	SXHl.1405_MAG_8	3	209	30015	152333	3508765	0.413844	18.71	66.5361	1.72414	0	85.8969	k__Bacteria|p__Proteobacteria|c__Gammaproteobacteria|o__Pseudomonadales|f__Moraxellaceae|g__Acinetobacter|s__Acinetobacter dispersus	k__Bacteria|p__Proteobacteria|c__Gammaproteobacteria|o__Pseudomonadales|f__Moraxellaceae|g__Acinetobacter
MAG cluster 495	GDRm.658_MAG_12	2	19	157177	352912	2132576	0.603366	12.13	99.3694	0	0	79.3308	k__Bacteria|p__Actinobacteria|c__Actinobacteria|o__Corynebacteriales|f__Corynebacteriaceae|g__Corynebacterium|s__Corynebacterium sp. LMM-1652	k__Bacteria|p__Actinobacteria|c__Actinobacteria|o__Corynebacteriales|f__Corynebacteriaceae|g__Corynebacterium
MAG cluster 496	GXRs.851_MAG_4	45	44	116697	212736	2037957	0.604177	20.85	93.6937	0	0	79.6461	k__Bacteria|p__Actinobacteria|c__Actinobacteria|o__Corynebacteriales|f__Corynebacteriaceae|g__Corynebacterium|s__Corynebacterium sp. LMM-1652	k__Bacteria|p__Actinobacteria|c__Actinobacteria|o__Corynebacteriales|f__Corynebacteriaceae|g__Corynebacterium
MAG cluster 497	HLJds.19_MAG_4	4	4	682082	736952	2235723	0.601696	76.45	99.5495	0	0	79.6818	k__Bacteria|p__Actinobacteria|c__Actinobacteria|o__Corynebacteriales|f__Corynebacteriaceae|g__Corynebacterium|s__Corynebacterium jeikeium	k__Bacteria|p__Actinobacteria|c__Actinobacteria|o__Corynebacteriales|f__Corynebacteriaceae|g__Corynebacterium
MAG cluster 498	HbRm.1361_MAG_6	2	226	10970	60454	2005312	0.603861	7.95	88.0019	0.0643501	0	79.6601	k__Bacteria|p__Actinobacteria|c__Actinobacteria|o__Corynebacteriales|f__Corynebacteriaceae|g__Corynebacterium|s__Corynebacterium jeikeium	k__Bacteria|p__Actinobacteria|c__Actinobacteria|o__Corynebacteriales|f__Corynebacteriaceae|g__Corynebacterium
MAG cluster 499	NMGha.311_MAG_5	2	223	10175	37906	1863330	0.60341	7.74	91.1036	1.17975	0	79.1708	k__Bacteria|p__Actinobacteria|c__Actinobacteria|o__Corynebacteriales|f__Corynebacteriaceae|g__Corynebacterium|s__Corynebacterium jeikeium	k__Bacteria|p__Actinobacteria|c__Actinobacteria|o__Corynebacteriales|f__Corynebacteriaceae|g__Corynebacterium
MAG cluster 500	SCRm.1334_MAG_9	8	11	325911	496450	2315758	0.600374	19.54	99.0991	0	0	79.2294	k__Bacteria|p__Actinobacteria|c__Actinobacteria|o__Corynebacteriales|f__Corynebacteriaceae|g__Corynebacterium|s__Corynebacterium jeikeium	k__Bacteria|p__Actinobacteria|c__Actinobacteria|o__Corynebacteriales|f__Corynebacteriaceae|g__Corynebacterium
MAG cluster 501	GXrs.444_MAG_17	12	17	344840	787678	3468094	0.611659	31.2	95.6045	0	0	80.8102	k__Bacteria|p__Proteobacteria|c__Betaproteobacteria|o__Burkholderiales|f__Alcaligenaceae|g__Alcaligenes|s__Alcaligenes faecalis	k__Bacteria|p__Proteobacteria|c__Betaproteobacteria|o__Burkholderiales|f__Alcaligenaceae|g__Alcaligenes
MAG cluster 502	HnHf.651_MAG_49	3	59	72659	241767	2881838	0.645273	14.99	97.6608	0.0835422	0	79.99	k__Bacteria|p__Actinobacteria|c__Actinobacteria|o__Micrococcales|f__Microbacteriaceae|g__Leucobacter|s__Leucobacter sp. DSM 101948	k__Bacteria|p__Actinobacteria|c__Actinobacteria|o__Micrococcales|f__Microbacteriaceae|g__Leucobacter
MAG cluster 503	HnRm.744_MAG_38	3	90	90328	290135	4539717	0.549266	47.11	61.563	0	0	86.6824	k__Bacteria|p__Proteobacteria|c__Gammaproteobacteria|o__Enterobacterales|f__Enterobacteriaceae|g__Raoultella|s__Raoultella ornithinolytica	k__Bacteria|p__Proteobacteria|c__Gammaproteobacteria|o__Enterobacterales|f__Enterobacteriaceae|g__Raoultella
MAG cluster 504	HnRm.744_MAG_15	8	13	1682263	619390	2848615	0.364576	30.8	99.3377	0.883002	0	99.2896	k__Bacteria|p__Firmicutes|c__Bacilli|o__Bacillales|f__Planococcaceae|g__Kurthia|s__Kurthia sp. 11kri321	k__Bacteria|p__Firmicutes|c__Bacilli|o__Bacillales|f__Planococcaceae|g__Kurthia
MAG cluster 505	HnRm.643_MAG_69	3	129	25946	70636	2106031	0.671881	46.56	84.5091	0.0978953	0	98.5503	k__Bacteria|p__Actinobacteria|c__Actinobacteria|o__Corynebacteriales|f__Corynebacteriaceae|g__Corynebacterium|s__Corynebacterium maris	k__Bacteria|p__Actinobacteria|c__Actinobacteria|o__Corynebacteriales|f__Corynebacteriaceae|g__Corynebacterium
MAG cluster 506	GXRs.838_MAG_13	2	128	43081	100351	3397970	0.616135	9.81	96.1207	1.37931	0	83.4698	k__Bacteria|p__Proteobacteria|c__Gammaproteobacteria|o__Pseudomonadales|f__Pseudomonadaceae|g__Pseudomonas|s__Pseudomonas litoralis	k__Bacteria|p__Proteobacteria|c__Gammaproteobacteria|o__Pseudomonadales|f__Pseudomonadaceae|g__Pseudomonas
MAG cluster 507	HNbm.407_MAG_4	3	125	47471	110356	3503175	0.615991	12.43	96.7672	1.02011	0	83.4641	k__Bacteria|p__Proteobacteria|c__Gammaproteobacteria|o__Pseudomonadales|f__Pseudomonadaceae|g__Pseudomonas|s__Pseudomonas litoralis	k__Bacteria|p__Proteobacteria|c__Gammaproteobacteria|o__Pseudomonadales|f__Pseudomonadaceae|g__Pseudomonas
MAG cluster 508	HnHf.651_MAG_38	3	359	6641	34919	2042503	0.697016	43.69	65.8235	2.7451	0	82.4193	k__Bacteria|p__Actinobacteria|c__Actinobacteria|o__Corynebacteriales|f__Dietziaceae|g__Dietzia|s__Dietzia lutea	k__Bacteria|p__Actinobacteria|c__Actinobacteria|o__Corynebacteriales|f__Dietziaceae|g__Dietzia
MAG cluster 509	SXHl.495_MAG_1	2	217	17504	62475	2644222	0.660511	8.77	92.21	1.87225	0	80.8428	k__Bacteria|p__Actinobacteria|c__Actinobacteria|o__Corynebacteriales|f__Corynebacteriaceae|g__Corynebacterium|s__Corynebacterium doosanense	k__Bacteria|p__Actinobacteria|c__Actinobacteria|o__Corynebacteriales|f__Corynebacteriaceae|g__Corynebacterium
MAG cluster 510	HnRm.744_MAG_33	6	14	220626	282947	1895980	0.382005	18.82	96.9466	0.127226	0	98.1973	k__Bacteria|p__Firmicutes|c__Bacilli|o__Lactobacillales|f__Streptococcaceae|g__Lactococcus|s__Lactococcus petauri	k__Bacteria|p__Firmicutes|c__Bacilli|o__Lactobacillales|f__Streptococcaceae|g__Lactococcus
MAG cluster 511	HnRm.742_MAG_42	3	97	52216	193323	2905647	0.657585	38.3	95.9163	0.689655	0	82.0582	k__Bacteria|p__Proteobacteria|c__Gammaproteobacteria|o__Xanthomonadales|f__Xanthomonadaceae|g__Stenotrophomonas|s__Stenotrophomonas acidaminiphila	k__Bacteria|p__Proteobacteria|c__Gammaproteobacteria|o__Xanthomonadales|f__Xanthomonadaceae|g__Stenotrophomonas
MAG cluster 512	GDRm.740_MAG_74	3	54	97296	321898	3443079	0.647212	13.21	97.4589	3.07018	0	0	0	k__Bacteria|p__Proteobacteria|c__Alphaproteobacteria|o__Rhodospirillales|f__Rhodospirillaceae|s__Rhodospirillaceae bacterium SYSU D60006
MAG cluster 513	HnRm.742_MAG_47	8	58	133858	223720	3857332	0.418308	11.95	97.6092	0	0	98.8468	k__Bacteria|p__Proteobacteria|c__Gammaproteobacteria|o__Enterobacterales|f__Morganellaceae|g__Providencia|s__Providencia alcalifaciens	k__Bacteria|p__Proteobacteria|c__Gammaproteobacteria|o__Enterobacterales|f__Morganellaceae|g__Providencia
MAG cluster 514	SXHl.1405_MAG_24	5	34	100390	156629	1591354	0.393939	25.52	70.6897	0	0	78.195	k__Bacteria|p__Firmicutes|c__Bacilli|o__Bacillales|f__Planococcaceae|g__Kurthia|s__Kurthia zopfii	k__Bacteria|p__Firmicutes|c__Bacilli|o__Bacillales|f__Planococcaceae|g__Kurthia
MAG cluster 515	HnHf.651_MAG_17	6	204	16982	90520	2664452	0.636484	10.26	88.6326	0.770925	0	97.0532	k__Bacteria|p__Actinobacteria|c__Actinobacteria|o__Corynebacteriales|f__Corynebacteriaceae|g__Corynebacterium|s__Corynebacterium efficiens	k__Bacteria|p__Actinobacteria|c__Actinobacteria|o__Corynebacteriales|f__Corynebacteriaceae|g__Corynebacterium
MAG cluster 516	NMGrt.348_MAG_2	3	17	338261	406419	2757597	0.62598	21.84	90.6828	0.440529	0	90.5022	k__Bacteria|p__Actinobacteria|c__Actinobacteria|o__Corynebacteriales|f__Corynebacteriaceae|g__Corynebacterium|s__Corynebacterium efficiens	k__Bacteria|p__Actinobacteria|c__Actinobacteria|o__Corynebacteriales|f__Corynebacteriaceae|g__Corynebacterium
MAG cluster 517	QHDA.1016_MAG_2	6	16	101730	52178	949608	0.353122	149.19	81.0078	0	0	79.5989	k__Bacteria|p__Proteobacteria|c__Gammaproteobacteria|o__Legionellales|f__Coxiellaceae|g__Coxiella|s__Candidatus Coxiella mudrowiae	k__Bacteria|p__Proteobacteria|c__Gammaproteobacteria|o__Legionellales|f__Coxiellaceae|g__Coxiella
MAG cluster 518	GSHA.1304_MAG_51	2	145	32683	88973	2925002	0.57681	12.63	96.6825	2.36967	0	0	0	k__Bacteria|p__Proteobacteria|c__Betaproteobacteria|o__Burkholderiales|f__Alcaligenaceae|g__Pusillimonas
MAG cluster 519	GSHA.1303_MAG_23	2	78	74798	226933	2822539	0.607422	15.49	97.8376	1.34281	0	77.5151	k__Bacteria|p__Proteobacteria|c__Betaproteobacteria|o__Burkholderiales|f__Alcaligenaceae|g__Bordetella|s__Bordetella pertussis	k__Bacteria|p__Proteobacteria|c__Betaproteobacteria|o__Burkholderiales|f__Alcaligenaceae|g__Pusillimonas
MAG cluster 520	GSHA.1303_MAG_34	1	154	10184	63544	1209620	0.628327	24.87	76.7446	2.38791	0	78.4078	k__Bacteria|p__Actinobacteria|c__Actinobacteria|o__Micrococcales|f__Microbacteriaceae|g__Leucobacter|s__Leucobacter sp. DSM 101948	k__Bacteria|p__Actinobacteria|c__Actinobacteria|o__Micrococcales|f__Microbacteriaceae|g__Leucobacter
MAG cluster 521	GSHA.1304_MAG_39	1	154	11576	69461	1303809	0.628424	19.65	73.655	1.65692	0	78.0662	k__Bacteria|p__Actinobacteria|c__Actinobacteria|o__Micrococcales|f__Microbacteriaceae|g__Leucobacter|s__Leucobacter sp. DSM 101948	k__Bacteria|p__Actinobacteria|c__Actinobacteria|o__Micrococcales|f__Microbacteriaceae|g__Leucobacter
MAG cluster 522	GSHA.1303_MAG_39	2	138	23753	81061	2204474	0.60751	46.28	68.9655	0	0	80.3762	k__Bacteria|p__Proteobacteria|c__Gammaproteobacteria|o__Pseudomonadales|f__Pseudomonadaceae|g__Pseudomonas|s__Pseudomonas litoralis	k__Bacteria|p__Proteobacteria|c__Gammaproteobacteria|o__Pseudomonadales|f__Pseudomonadaceae|g__Pseudomonas
MAG cluster 523	GSap.415_MAG_9	4	8	366824	579667	2519395	0.487162	50.66	97.1564	0.974197	0	80.3727	k__Bacteria|p__Proteobacteria|c__Betaproteobacteria|o__Burkholderiales|f__Alcaligenaceae|g__Paenalcaligenes|s__Paenalcaligenes hominis	k__Bacteria|p__Proteobacteria|c__Betaproteobacteria|o__Burkholderiales|f__Alcaligenaceae|g__Paenalcaligenes
MAG cluster 524	GSHA.1487_MAG_15	7	135	21890	70664	1962016	0.673501	12.48	93.4979	0.841751	0	78.9244	k__Bacteria|p__Actinobacteria|c__Actinobacteria|o__Micrococcales|f__Microbacteriaceae|g__Agrococcus|s__Agrococcus carbonis	k__Bacteria|p__Actinobacteria|c__Actinobacteria|o__Micrococcales|f__Microbacteriaceae|g__Agrococcus
MAG cluster 525	NMds.1079_MAG_23	6	26	160306	604635	3191245	0.583079	11.19	100	1.3312	0	0	0	k__Bacteria|p__Proteobacteria|c__Betaproteobacteria|o__Burkholderiales|f__Alcaligenaceae|g__Bordetella
MAG cluster 526	GSHA.1304_MAG_64	2	152	21234	160230	1923386	0.376542	9.53	89.8413	0.462963	0	0	0	k__Bacteria|p__Firmicutes|c__Bacilli|o__Lactobacillales|f__Aerococcaceae|g__Facklamia
MAG cluster 527	GSHA.1303_MAG_46	2	258	18871	79594	3401674	0.633461	30.33	84.7807	1.39899	0	77.47	k__Bacteria|p__Proteobacteria|c__Alphaproteobacteria|o__Rhodobacterales|f__Rhodobacteraceae|g__Rhodobacter|s__Rhodobacter sp. LPB0142	k__Bacteria|p__Proteobacteria|c__Alphaproteobacteria|o__Rhodobacterales|f__Rhodobacteraceae|g__Gemmobacter
MAG cluster 528	GSHA.1304_MAG_33	3	201	6362	45086	1169159	0.619695	14.62	55.5556	0	0	80.8017	k__Bacteria|p__Actinobacteria|c__Actinobacteria|o__Actinomycetales|f__Actinomycetaceae|g__Flaviflexus|s__Flaviflexus salsibiostraticola	k__Bacteria|p__Actinobacteria|c__Actinobacteria|o__Actinomycetales|f__Actinomycetaceae|g__Flaviflexus
MAG cluster 529	GSHA.1303_MAG_51	2	521	8446	32297	3867462	0.457368	6.89	84.0053	0.843254	0	0	0	k__Bacteria|p__Bacteroidetes|c__Cytophagia|o__Cytophagales|f__Cyclobacteriaceae|g__Echinicola
MAG cluster 530	NMGha.314_MAG_44	4	43	74779	194931	2160549	0.514997	80.84	76.7241	3.44828	0	0	0	k__Bacteria|p__Proteobacteria|c__Gammaproteobacteria|o__Alteromonadales|f__Idiomarinaceae|g__Aliidiomarina
MAG cluster 531	GSHA.1304_MAG_23	2	260	17614	74007	3167138	0.571094	8.56	90.1695	0.947867	0	0	0	k__Bacteria|p__Proteobacteria|c__Betaproteobacteria|o__Burkholderiales|f__Alcaligenaceae|g__Pusillimonas
MAG cluster 532	GSHA.1304_MAG_72	2	21	467327	1107640	4563695	0.374852	29.98	99.3377	0.551876	0	98.8679	k__Bacteria|p__Firmicutes|c__Bacilli|o__Bacillales|f__Bacillaceae|g__Lysinibacillus|s__Lysinibacillus sp. YS11	k__Bacteria|p__Firmicutes|c__Bacilli|o__Bacillales|f__Bacillaceae|g__Lysinibacillus
MAG cluster 533	GXRs.866_MAG_4	1	154	45200	140458	4283556	0.374316	16.28	94.3709	1.21413	0	96.7762	k__Bacteria|p__Firmicutes|c__Bacilli|o__Bacillales|f__Bacillaceae|g__Lysinibacillus|s__Lysinibacillus sp. YS11	k__Bacteria|p__Firmicutes|c__Bacilli|o__Bacillales|f__Bacillaceae|g__Lysinibacillus
MAG cluster 534	JLHc.928_MAG_28	13	31	167503	342547	3037092	0.67874	26.67	100	0	0	80.7986	k__Bacteria|p__Actinobacteria|c__Actinobacteria|o__Micrococcales|f__Microbacteriaceae|g__Leucobacter|s__Leucobacter sp. DSM 101948	k__Bacteria|p__Actinobacteria|c__Actinobacteria|o__Micrococcales|f__Microbacteriaceae|g__Leucobacter
MAG cluster 535	NMds.1083_MAG_11	3	12	315606	691669	3053045	0.677039	20.38	100	0	0	80.7901	k__Bacteria|p__Actinobacteria|c__Actinobacteria|o__Micrococcales|f__Microbacteriaceae|g__Leucobacter|s__Leucobacter sp. DSM 101948	k__Bacteria|p__Actinobacteria|c__Actinobacteria|o__Micrococcales|f__Microbacteriaceae|g__Leucobacter
MAG cluster 536	XYa_MAG_31	7	1	3228053	3228053	3228053	0.674919	34.04	100	0	1	80.6551	k__Bacteria|p__Actinobacteria|c__Actinobacteria|o__Micrococcales|f__Microbacteriaceae|g__Leucobacter|s__Leucobacter sp. DSM 101948	k__Bacteria|p__Actinobacteria|c__Actinobacteria|o__Micrococcales|f__Microbacteriaceae|g__Leucobacter
MAG cluster 537	GSHA.1303_MAG_64	1	164	9659	57750	1290340	0.619031	30.77	50	1.75439	0	76.7582	k__Bacteria|p__Actinobacteria|c__Actinobacteria|o__Micrococcales|f__Microbacteriaceae|g__Leucobacter|s__Leucobacter sp. DSM 101948	k__Bacteria|p__Actinobacteria|c__Actinobacteria|o__Micrococcales|f__Microbacteriaceae|g__Leucobacter
MAG cluster 538	GSHA.1304_MAG_29	1	137	8305	31460	974042	0.618353	22.18	56.7251	1.16959	0	76.7092	k__Bacteria|p__Actinobacteria|c__Actinobacteria|o__Micrococcales|f__Microbacteriaceae|g__Leucobacter|s__Leucobacter triazinivorans	k__Bacteria|p__Actinobacteria|c__Actinobacteria|o__Micrococcales|f__Microbacteriaceae|g__Leucobacter
MAG cluster 539	GSHA.1487_MAG_31	1	258	4903	12533	1191760	0.619643	6.14	56.4815	0.292398	0	0	0	k__Bacteria|p__Actinobacteria|c__Actinobacteria|o__Micrococcales|f__Microbacteriaceae|g__Leucobacter
MAG cluster 540	NMGhaa.435_MAG_10	3	120	51007	142818	3368333	0.621929	12.05	93.1924	0.862069	0	82.9342	k__Bacteria|p__Proteobacteria|c__Gammaproteobacteria|o__Oceanospirillales|f__Halomonadaceae|g__Halomonas|s__Halomonas sp. BC-M4-5	k__Bacteria|p__Proteobacteria|c__Gammaproteobacteria|o__Oceanospirillales|f__Halomonadaceae|g__Halomonas
MAG cluster 541	GSHA.1304_MAG_50	3	41	72535	136049	2231409	0.471071	25.8	53.4483	0	0	78.5114	k__Bacteria|p__Bacteroidetes|c__Bacteroidia|o__Bacteroidales|f__Bacteroidaceae|g__Bacteroides|s__Bacteroides heparinolyticus	k__Bacteria|p__Bacteroidetes|c__Bacteroidia|o__Bacteroidales|f__Bacteroidaceae|g__Bacteroides
MAG cluster 542	GSHA.1304_MAG_68	2	136	35257	98141	3050366	0.387461	32.07	93.8889	0.47619	0	0	0	k__Bacteria|p__Bacteroidetes|c__Sphingobacteriia|o__Sphingobacteriales|f__Sphingobacteriaceae|g__Sphingobacterium
MAG cluster 543	NMGha.313_MAG_39	7	51	102925	433867	3230980	0.385453	29.74	96.1905	0	0	0	0	k__Bacteria|p__Bacteroidetes|c__Sphingobacteriia|o__Sphingobacteriales|f__Sphingobacteriaceae|g__Sphingobacterium
MAG cluster 544	TLS_MAG_7	13	2	2940477	2940477	2951925	0.438048	193.4	99.7161	0.274725	0	81.6224	k__Bacteria|p__Proteobacteria|c__Gammaproteobacteria|o__Pseudomonadales|f__Moraxellaceae|g__Psychrobacter|s__Psychrobacter sp. P11F6	k__Bacteria|p__Proteobacteria|c__Gammaproteobacteria|o__Pseudomonadales|f__Moraxellaceae|g__Psychrobacter
MAG cluster 545	GXRs.840_MAG_45	10	65	74191	145903	2904642	0.437382	31.4	98.2814	0.549451	0	81.4342	k__Bacteria|p__Proteobacteria|c__Gammaproteobacteria|o__Pseudomonadales|f__Moraxellaceae|g__Psychrobacter|s__Psychrobacter sp. P11F6	k__Bacteria|p__Proteobacteria|c__Gammaproteobacteria|o__Pseudomonadales|f__Moraxellaceae|g__Psychrobacter
MAG cluster 546	JLIp.591_MAG_7	20	99	44785	126046	2722242	0.438324	25.07	92.14	0.274725	0	81.8396	k__Bacteria|p__Proteobacteria|c__Gammaproteobacteria|o__Pseudomonadales|f__Moraxellaceae|g__Psychrobacter|s__Psychrobacter cryohalolentis	k__Bacteria|p__Proteobacteria|c__Gammaproteobacteria|o__Pseudomonadales|f__Moraxellaceae|g__Psychrobacter
MAG cluster 547	YNRm.722_MAG_3	6	104	45505	118158	2714144	0.438434	51.64	93.9927	0.274725	0	81.6943	k__Bacteria|p__Proteobacteria|c__Gammaproteobacteria|o__Pseudomonadales|f__Moraxellaceae|g__Psychrobacter|s__Psychrobacter cryohalolentis	k__Bacteria|p__Proteobacteria|c__Gammaproteobacteria|o__Pseudomonadales|f__Moraxellaceae|g__Psychrobacter
MAG cluster 548	YZL_MAG_14	6	4	1759878	1759878	2951762	0.438684	11.63	97.1978	1.64835	1	81.8866	k__Bacteria|p__Proteobacteria|c__Gammaproteobacteria|o__Pseudomonadales|f__Moraxellaceae|g__Psychrobacter|s__Psychrobacter sp. P11F6	k__Bacteria|p__Proteobacteria|c__Gammaproteobacteria|o__Pseudomonadales|f__Moraxellaceae|g__Psychrobacter
MAG cluster 549	GSHA.1304_MAG_60	2	36	188618	419578	3667271	0.592682	29.7	97.1858	0.273224	0	77.9355	k__Bacteria|p__Proteobacteria|c__Alphaproteobacteria|o__Rhizobiales|f__Phyllobacteriaceae|g__Aminobacter|s__Aminobacter sp. MSH1	k__Bacteria|p__Proteobacteria|c__Alphaproteobacteria|o__Rhizobiales|f__Phyllobacteriaceae|g__Aminobacter
MAG cluster 550	GSHA.1487_MAG_32	2	202	20560	93442	2756881	0.674813	8.94	94.3665	2.92398	0	80.6415	k__Bacteria|p__Actinobacteria|c__Actinobacteria|o__Micrococcales|f__Microbacteriaceae|g__Leucobacter|s__Leucobacter sp. DSM 101948	k__Bacteria|p__Actinobacteria|c__Actinobacteria|o__Micrococcales|f__Microbacteriaceae|g__Leucobacter
MAG cluster 551	NMGhaa.435_MAG_8	2	15	379969	549547	1974904	0.619988	34.78	58.7957	1.10585	0	78.2518	k__Bacteria|p__Proteobacteria|c__Betaproteobacteria|o__Burkholderiales|f__Alcaligenaceae|g__Achromobacter|s__Achromobacter denitrificans	k__Bacteria|p__Proteobacteria|c__Betaproteobacteria|o__Burkholderiales|f__Alcaligenaceae|g__Bordetella
MAG cluster 552	GSHA.1304_MAG_57	2	174	23333	59145	2812071	0.707663	34.94	87.8627	2.89216	0	85.1651	k__Bacteria|p__Actinobacteria|c__Actinobacteria|o__Corynebacteriales|f__Dietziaceae|g__Dietzia|s__Dietzia psychralcaliphila	k__Bacteria|p__Actinobacteria|c__Actinobacteria|o__Corynebacteriales|f__Dietziaceae|g__Dietzia
MAG cluster 553	GSHA.1487_MAG_21	2	22	134960	336722	1839765	0.376346	23.04	93.9227	0	0	0	0	k__Bacteria|p__Firmicutes|c__Bacilli|o__Lactobacillales|f__Enterococcaceae|g__Vagococcus
MAG cluster 554	GXRs.843_MAG_58	6	74	39587	106193	1895965	0.378549	11.21	97.7901	0.828729	0	0	0	k__Bacteria|p__Firmicutes|c__Bacilli|o__Lactobacillales|f__Enterococcaceae|g__Vagococcus
MAG cluster 555	HLJip.328_MAG_40	7	163	25099	111426	2961413	0.677552	32.68	91.54	1.87135	0	80.0712	k__Bacteria|p__Actinobacteria|c__Actinobacteria|o__Micrococcales|f__Microbacteriaceae|g__Leucobacter|s__Leucobacter sp. DSM 101948	k__Bacteria|p__Actinobacteria|c__Actinobacteria|o__Corynebacteriales|f__Mycobacteriaceae|g__Mycolicibacterium
MAG cluster 556	YNRm.721_MAG_52	3	226	21825	120523	3286848	0.679042	8.81	91.3757	0.584795	0	79.7571	k__Bacteria|p__Actinobacteria|c__Actinobacteria|o__Micrococcales|f__Microbacteriaceae|g__Leucobacter|s__Leucobacter sp. DSM 101948	k__Bacteria|p__Actinobacteria|c__Actinobacteria|o__Corynebacteriales|f__Mycobacteriaceae|g__Mycolicibacterium
MAG cluster 557	NMRt.576_MAG_2	4	102	29866	107000	1902334	0.420091	17.6	97.7011	0.191571	0	88.3434	k__Bacteria|p__Firmicutes|c__Bacilli|o__Bacillales|f__Staphylococcaceae|g__Jeotgalicoccus|s__Jeotgalicoccus saudimassiliensis	k__Bacteria|p__Firmicutes|c__Bacilli|o__Bacillales|f__Staphylococcaceae|g__Jeotgalicoccus
MAG cluster 558	XJHA.1185_MAG_9	3	101	28893	77852	1870004	0.419717	51.04	95.4502	0.766284	0	88.4932	k__Bacteria|p__Firmicutes|c__Bacilli|o__Bacillales|f__Staphylococcaceae|g__Jeotgalicoccus|s__Jeotgalicoccus saudimassiliensis	k__Bacteria|p__Firmicutes|c__Bacilli|o__Bacillales|f__Staphylococcaceae|g__Jeotgalicoccus
MAG cluster 559	XYa_MAG_30	11	3	1687800	1687800	3324729	0.626711	22.19	99.4612	0.758114	0	82.3899	k__Bacteria|p__Proteobacteria|c__Gammaproteobacteria|o__Pseudomonadales|f__Pseudomonadaceae|g__Pseudomonas|s__Pseudomonas litoralis	k__Bacteria|p__Proteobacteria|c__Gammaproteobacteria|o__Pseudomonadales|f__Pseudomonadaceae|g__Pseudomonas
MAG cluster 560	GSHl.1122_MAG_20	20	217	20989	82440	2813967	0.692521	18.38	94.2647	0.647059	0	83.5438	k__Bacteria|p__Actinobacteria|c__Actinobacteria|o__Corynebacteriales|f__Dietziaceae|g__Dietzia|s__Dietzia lutea	k__Bacteria|p__Actinobacteria|c__Actinobacteria|o__Corynebacteriales|f__Dietziaceae|g__Dietzia
MAG cluster 561	Sxds.778_MAG_19	5	301	10664	83072	2393727	0.694909	40.03	78.2549	2.05882	0	83.808	k__Bacteria|p__Actinobacteria|c__Actinobacteria|o__Corynebacteriales|f__Dietziaceae|g__Dietzia|s__Dietzia lutea	k__Bacteria|p__Actinobacteria|c__Actinobacteria|o__Corynebacteriales|f__Dietziaceae|g__Dietzia
MAG cluster 562	YNRm.657_MAG_37	1	554	3840	15704	2145438	0.687916	6	52.4171	8.52281	0	81.516	k__Bacteria|p__Actinobacteria|c__Actinobacteria|o__Corynebacteriales|f__Dietziaceae|g__Dietzia|s__Dietzia lutea	k__Bacteria|p__Actinobacteria|c__Actinobacteria|o__Corynebacteriales|f__Dietziaceae|g__Dietzia
MAG cluster 563	GSHl.1121_MAG_11	14	107	97207	338804	6312986	0.600673	71.57	97.894	0.667819	0	96.5999	k__Bacteria|p__Proteobacteria|c__Gammaproteobacteria|o__Pseudomonadales|f__Pseudomonadaceae|g__Pseudomonas|s__Pseudomonas sp. FDAARGOS_380	k__Bacteria|p__Proteobacteria|c__Gammaproteobacteria|o__Pseudomonadales|f__Pseudomonadaceae|g__Pseudomonas
MAG cluster 564	HNHl.1242_MAG_6	5	129	73637	289166	5960588	0.59909	11.85	99.1037	1.09231	0	97.2904	k__Bacteria|p__Proteobacteria|c__Gammaproteobacteria|o__Pseudomonadales|f__Pseudomonadaceae|g__Pseudomonas|s__Pseudomonas synxantha	k__Bacteria|p__Proteobacteria|c__Gammaproteobacteria|o__Pseudomonadales|f__Pseudomonadaceae|g__Pseudomonas
MAG cluster 565	HNHl.1237_MAG_11	19	22	391628	673977	6035975	0.599254	79.02	99.7962	0.422019	0	97.4834	k__Bacteria|p__Proteobacteria|c__Gammaproteobacteria|o__Pseudomonadales|f__Pseudomonadaceae|g__Pseudomonas|s__Pseudomonas synxantha	k__Bacteria|p__Proteobacteria|c__Gammaproteobacteria|o__Pseudomonadales|f__Pseudomonadaceae|g__Pseudomonas
MAG cluster 566	QHIo.478_MAG_11	1	509	10510	47908	4297016	0.602996	148.29	75.7934	0.766496	0	99.1824	k__Bacteria|p__Proteobacteria|c__Gammaproteobacteria|o__Pseudomonadales|f__Pseudomonadaceae|g__Pseudomonas|s__Pseudomonas synxantha	k__Bacteria|p__Proteobacteria|c__Gammaproteobacteria|o__Pseudomonadales|f__Pseudomonadaceae|g__Pseudomonas
MAG cluster 567	JXRm.579_MAG_2	2	601	8720	72745	4195041	0.606244	8.07	78.9315	0.486411	0	98.9079	k__Bacteria|p__Proteobacteria|c__Gammaproteobacteria|o__Pseudomonadales|f__Pseudomonadaceae|g__Pseudomonas|s__Pseudomonas lactis	k__Bacteria|p__Proteobacteria|c__Gammaproteobacteria|o__Pseudomonadales|f__Pseudomonadaceae|g__Pseudomonas
MAG cluster 568	HLJds.283_MAG_28	14	25	241596	320046	2554531	0.655702	16.93	98.4007	0.16835	0	79.2073	k__Bacteria|p__Actinobacteria|c__Actinobacteria|o__Micrococcales|f__Microbacteriaceae|g__Agrococcus|s__Agrococcus carbonis	k__Bacteria|p__Actinobacteria|c__Actinobacteria|o__Micrococcales|f__Microbacteriaceae|g__Agrococcus
MAG cluster 569	NMds.1081_MAG_21	16	234	22399	66522	2996536	0.703341	22.44	95.614	0.668338	0	85.0234	k__Bacteria|p__Actinobacteria|c__Actinobacteria|o__Micrococcales|f__Dermabacteraceae|g__Brachybacterium|s__Brachybacterium faecium	k__Bacteria|p__Actinobacteria|c__Actinobacteria|o__Micrococcales|f__Dermabacteraceae|g__Brachybacterium
MAG cluster 570	GSHl.1121_MAG_32	2	193	30132	109998	3426979	0.33064	8.07	96.8198	2.31387	0	0	0	k__Bacteria|p__Bacteroidetes|c__Flavobacteriia|o__Flavobacteriales|f__Flavobacteriaceae|g__Myroides
MAG cluster 571	HLJIp.824_MAG_2	7	12	399905	391939	3110279	0.331014	20.66	99.47	0.824499	0	78.0018	k__Bacteria|p__Bacteroidetes|c__Flavobacteriia|o__Flavobacteriales|f__Flavobacteriaceae|g__Myroides|s__Myroides phaeus	k__Bacteria|p__Bacteroidetes|c__Flavobacteriia|o__Flavobacteriales|f__Flavobacteriaceae|g__Myroides
MAG cluster 572	HLJds.91_MAG_15	2	11	424983	823729	3295754	0.333302	746.84	99.6466	0.471143	0	0	0	k__Bacteria|p__Bacteroidetes|c__Flavobacteriia|o__Flavobacteriales|f__Flavobacteriaceae|g__Myroides
MAG cluster 573	GSHl.1122_MAG_17	3	139	42944	158200	3978118	0.503094	9.09	94.9275	0.543478	0	91.8327	k__Bacteria|p__Proteobacteria|c__Gammaproteobacteria|o__Enterobacterales|f__Morganellaceae|g__Morganella|s__Morganella morganii	k__Bacteria|p__Proteobacteria|c__Gammaproteobacteria|o__Enterobacterales|f__Morganellaceae|g__Morganella
MAG cluster 574	SCRm.1354_MAG_10	8	74	71814	170200	3601408	0.514324	12.01	98.9432	0.271739	0	99.7623	k__Bacteria|p__Proteobacteria|c__Gammaproteobacteria|o__Enterobacterales|f__Morganellaceae|g__Morganella|s__Morganella morganii	k__Bacteria|p__Proteobacteria|c__Gammaproteobacteria|o__Enterobacterales|f__Morganellaceae|g__Morganella
MAG cluster 575	GZRm.736_MAG_13	2	39	169424	458821	3744505	0.512005	20.35	98.1884	0	0	97.0603	k__Bacteria|p__Proteobacteria|c__Gammaproteobacteria|o__Enterobacterales|f__Morganellaceae|g__Morganella|s__Morganella morganii	k__Bacteria|p__Proteobacteria|c__Gammaproteobacteria|o__Enterobacterales|f__Morganellaceae|g__Morganella
MAG cluster 576	HLJds.280_MAG_2	3	48	230607	667818	5727410	0.598825	106.93	99.9321	0.452899	0	90.9674	k__Bacteria|p__Proteobacteria|c__Gammaproteobacteria|o__Pseudomonadales|f__Pseudomonadaceae|g__Pseudomonas|s__Pseudomonas synxantha	k__Bacteria|p__Proteobacteria|c__Gammaproteobacteria|o__Pseudomonadales|f__Pseudomonadaceae|g__Pseudomonas
MAG cluster 577	HLJds.91_MAG_33	4	124	33708	80844	2614984	0.654532	68.53	97.076	0	0	80.0912	k__Bacteria|p__Actinobacteria|c__Actinobacteria|o__Micrococcales|f__Microbacteriaceae|g__Leucobacter|s__Leucobacter sp. DSM 101948	k__Bacteria|p__Actinobacteria|c__Actinobacteria|o__Micrococcales|f__Microbacteriaceae|g__Leucobacter
MAG cluster 578	JLIp.926_MAG_30	4	203	45044	120120	4570974	0.366962	16.44	95.3492	1.90476	0	81.8412	k__Bacteria|p__Bacteroidetes|c__Sphingobacteriia|o__Sphingobacteriales|f__Sphingobacteriaceae|g__Sphingobacterium|s__Sphingobacterium sp. ML3W	k__Bacteria|p__Bacteroidetes|c__Sphingobacteriia|o__Sphingobacteriales|f__Sphingobacteriaceae|g__Sphingobacterium
MAG cluster 579	JLIp.927_MAG_16	2	328	19225	140048	4471978	0.364637	9.75	51.7241	0	0	81.032	k__Bacteria|p__Bacteroidetes|c__Sphingobacteriia|o__Sphingobacteriales|f__Sphingobacteriaceae|g__Sphingobacterium|s__Sphingobacterium sp. ML3W	k__Bacteria|p__Bacteroidetes|c__Sphingobacteriia|o__Sphingobacteriales|f__Sphingobacteriaceae|g__Sphingobacterium
MAG cluster 580	HLJIp.831_MAG_19	5	22	262192	695509	2933621	0.60747	37.26	99.5573	0.487013	0	80.2921	k__Bacteria|p__Proteobacteria|c__Alphaproteobacteria|o__Caulobacterales|f__Caulobacteraceae|g__Brevundimonas|s__Brevundimonas naejangsanensis	k__Bacteria|p__Proteobacteria|c__Alphaproteobacteria|o__Caulobacterales|f__Caulobacteraceae|g__Brevundimonas
MAG cluster 581	GXRs.843_MAG_64	4	177	21669	39433	2525498	0.598733	13.65	89.4864	0.649351	0	79.4383	k__Bacteria|p__Proteobacteria|c__Alphaproteobacteria|o__Caulobacterales|f__Caulobacteraceae|g__Brevundimonas|s__Brevundimonas naejangsanensis	k__Bacteria|p__Proteobacteria|c__Alphaproteobacteria|o__Caulobacterales|f__Caulobacteraceae|g__Brevundimonas
MAG cluster 582	hnHl.1269_MAG_32	2	62	73119	194621	2889918	0.597397	10.73	97.9191	0.4329	0	79.8201	k__Bacteria|p__Proteobacteria|c__Alphaproteobacteria|o__Caulobacterales|f__Caulobacteraceae|g__Brevundimonas|s__Brevundimonas diminuta	k__Bacteria|p__Proteobacteria|c__Alphaproteobacteria|o__Caulobacterales|f__Caulobacteraceae|g__Brevundimonas
MAG cluster 583	GSHl.1128_MAG_14	3	405	13769	53934	3861237	0.628403	7.6	92.1609	0.542636	0	87.9333	k__Bacteria|p__Actinobacteria|c__Actinobacteria|o__Micrococcales|f__Brevibacteriaceae|g__Brevibacterium|s__Brevibacterium aurantiacum	k__Bacteria|p__Actinobacteria|c__Actinobacteria|o__Micrococcales|f__Brevibacteriaceae|g__Brevibacterium
MAG cluster 584	HLJds.756_MAG_6	3	65	107416	442118	4288879	0.62797	11.12	99.8062	0	0	88.6329	k__Bacteria|p__Actinobacteria|c__Actinobacteria|o__Micrococcales|f__Brevibacteriaceae|g__Brevibacterium|s__Brevibacterium aurantiacum	k__Bacteria|p__Actinobacteria|c__Actinobacteria|o__Micrococcales|f__Brevibacteriaceae|g__Brevibacterium
MAG cluster 585	JLHj.618_MAG_9	4	161	46374	155361	4025367	0.628209	26.48	91.376	4.19435	0	88.2396	k__Bacteria|p__Actinobacteria|c__Actinobacteria|o__Micrococcales|f__Brevibacteriaceae|g__Brevibacterium|s__Brevibacterium aurantiacum	k__Bacteria|p__Actinobacteria|c__Actinobacteria|o__Micrococcales|f__Brevibacteriaceae|g__Brevibacterium
MAG cluster 586	Sxds.789_MAG_1	2	94	86999	189825	4119517	0.629284	21.19	98.9341	1.51163	0	88.472	k__Bacteria|p__Actinobacteria|c__Actinobacteria|o__Micrococcales|f__Brevibacteriaceae|g__Brevibacterium|s__Brevibacterium aurantiacum	k__Bacteria|p__Actinobacteria|c__Actinobacteria|o__Micrococcales|f__Brevibacteriaceae|g__Brevibacterium
MAG cluster 587	XJHA.500_MAG_7	2	98	77963	289531	4166994	0.628451	15.25	94.9059	0	0	88.4164	k__Bacteria|p__Actinobacteria|c__Actinobacteria|o__Micrococcales|f__Brevibacteriaceae|g__Brevibacterium|s__Brevibacterium aurantiacum	k__Bacteria|p__Actinobacteria|c__Actinobacteria|o__Micrococcales|f__Brevibacteriaceae|g__Brevibacterium
MAG cluster 588	GSHl.1127_MAG_10	4	22	245446	320510	2415218	0.362903	18.76	90.8127	0.706714	0	79.9932	k__Bacteria|p__Bacteroidetes|c__Flavobacteriia|o__Flavobacteriales|f__Flavobacteriaceae|g__Myroides|s__Myroides phaeus	k__Bacteria|p__Bacteroidetes|c__Flavobacteriia|o__Flavobacteriales|f__Flavobacteriaceae|g__Myroides
MAG cluster 589	JLds.763_MAG_11	7	155	31632	122935	2868681	0.564022	9.52	91.2243	0.229358	0	80.5883	k__Bacteria|p__Actinobacteria|c__Actinobacteria|o__Micrococcales|f__Micrococcaceae|g__Glutamicibacter|s__Glutamicibacter arilaitensis	k__Bacteria|p__Actinobacteria|c__Actinobacteria|o__Micrococcales|f__Micrococcaceae|g__Glutamicibacter
MAG cluster 590	SLG_MAG_12	9	12	581554	725461	3322212	0.5803	3.69	92.0773	2.9052	0	81.61	k__Bacteria|p__Actinobacteria|c__Actinobacteria|o__Micrococcales|f__Micrococcaceae|g__Glutamicibacter|s__Glutamicibacter arilaitensis	k__Bacteria|p__Actinobacteria|c__Actinobacteria|o__Micrococcales|f__Micrococcaceae|g__Glutamicibacter
MAG cluster 591	ShXhl.419_MAG_7	3	3	2048214	1254024	2155022	0.460438	53.66	50.4762	0	0	0	0	k__Bacteria|p__Bacteroidetes|c__Sphingobacteriia|o__Sphingobacteriales|f__Sphingobacteriaceae|g__Pedobacter
MAG cluster 592	GSap.416_MAG_6	2	125	9966	26323	969150	0.326027	10.39	85.5123	1.57978	0	82.9388	k__Bacteria|p__Proteobacteria|c__Alphaproteobacteria|o__Rickettsiales|f__Rickettsiaceae|g__Rickettsia|s__Rickettsia bellii	k__Bacteria|p__Proteobacteria|c__Alphaproteobacteria|o__Rickettsiales|f__Rickettsiaceae|g__Rickettsia
MAG cluster 593	Sxds.789_MAG_13	4	311	12711	52352	2906857	0.670071	7.14	93.7044	0.405844	0	93.1559	k__Bacteria|p__Proteobacteria|c__Alphaproteobacteria|o__Caulobacterales|f__Caulobacteraceae|g__Brevundimonas|s__Brevundimonas naejangsanensis	k__Bacteria|p__Proteobacteria|c__Alphaproteobacteria|o__Caulobacterales|f__Caulobacteraceae|g__Brevundimonas
MAG cluster 594	XZde.298_MAG_9	1	106	57912	170903	2964363	0.672899	48.78	92.2835	0.649351	0	92.3119	k__Bacteria|p__Proteobacteria|c__Alphaproteobacteria|o__Caulobacterales|f__Caulobacteraceae|g__Brevundimonas|s__Brevundimonas naejangsanensis	k__Bacteria|p__Proteobacteria|c__Alphaproteobacteria|o__Caulobacterales|f__Caulobacteraceae|g__Brevundimonas
MAG cluster 595	NMRt.576_MAG_11	4	236	19921	77197	3340539	0.68354	9.49	97.8682	0.0581395	0	78.4744	k__Bacteria|p__Actinobacteria|c__Actinobacteria|o__Micrococcales|f__Brevibacteriaceae|g__Brevibacterium|s__Brevibacterium sp. CS2	k__Bacteria|p__Actinobacteria|c__Actinobacteria|o__Micrococcales|f__Brevibacteriaceae|g__Brevibacterium
MAG cluster 596	JLds.583_MAG_10	6	257	11907	78464	2003661	0.691538	33.95	76.5504	0	0	78.8686	k__Bacteria|p__Actinobacteria|c__Actinobacteria|o__Micrococcales|f__Brevibacteriaceae|g__Brevibacterium|s__Brevibacterium sp. CS2	k__Bacteria|p__Actinobacteria|c__Actinobacteria|o__Micrococcales|f__Brevibacteriaceae|g__Brevibacterium
MAG cluster 597	SXHl.630_MAG_4	39	10	573277	752198	4019225	0.62977	58.98	100	0	0	97.2408	k__Bacteria|p__Actinobacteria|c__Actinobacteria|o__Micrococcales|f__Brevibacteriaceae|g__Brevibacterium|s__Brevibacterium aurantiacum	k__Bacteria|p__Actinobacteria|c__Actinobacteria|o__Micrococcales|f__Brevibacteriaceae|g__Brevibacterium
MAG cluster 598	GSap.416_MAG_1	3	25	274936	502917	3974199	0.553634	50.24	97.5118	0.473934	0	83.8807	k__Bacteria|p__Proteobacteria|c__Betaproteobacteria|o__Burkholderiales|f__Alcaligenaceae|g__Advenella|s__Advenella kashmirensis	k__Bacteria|p__Proteobacteria|c__Betaproteobacteria|o__Burkholderiales|f__Alcaligenaceae|g__Advenella
MAG cluster 599	HNHl.1242_MAG_1	13	70	78584	324596	3539274	0.613616	10.32	94.4626	0.802752	0	88.5403	k__Bacteria|p__Actinobacteria|c__Actinobacteria|o__Micrococcales|f__Micrococcaceae|g__Glutamicibacter|s__Glutamicibacter sp. ZJUTW	k__Bacteria|p__Actinobacteria|c__Actinobacteria|o__Micrococcales|f__Micrococcaceae|g__Arthrobacter
MAG cluster 600	Sxds.801_MAG_1	5	17	356256	578931	3710770	0.611181	29.67	99.6997	0.802752	0	88.395	k__Bacteria|p__Actinobacteria|c__Actinobacteria|o__Micrococcales|f__Micrococcaceae|g__Glutamicibacter|s__Glutamicibacter sp. ZJUTW	k__Bacteria|p__Actinobacteria|c__Actinobacteria|o__Micrococcales|f__Micrococcaceae|g__Arthrobacter
MAG cluster 601	Sxds.795_MAG_9	6	19	376304	497156	3727712	0.611746	50.49	99.7379	1.03211	0	88.4194	k__Bacteria|p__Actinobacteria|c__Actinobacteria|o__Micrococcales|f__Micrococcaceae|g__Glutamicibacter|s__Glutamicibacter sp. ZJUTW	k__Bacteria|p__Actinobacteria|c__Actinobacteria|o__Micrococcales|f__Micrococcaceae|g__Arthrobacter
MAG cluster 602	NMds.1082_MAG_9	3	94	152923	270481	6134532	0.60799	19.86	73.6842	0	0	94.4149	k__Bacteria|p__Proteobacteria|c__Gammaproteobacteria|o__Pseudomonadales|f__Pseudomonadaceae|g__Pseudomonas|s__Pseudomonas azotoformans	k__Bacteria|p__Proteobacteria|c__Gammaproteobacteria|o__Pseudomonadales|f__Pseudomonadaceae|g__Pseudomonas
MAG cluster 603	GSap.416_MAG_5	2	237	24720	81124	4234624	0.60383	12.57	97.1995	1.93989	0	84.1667	k__Bacteria|p__Proteobacteria|c__Gammaproteobacteria|o__Pseudomonadales|f__Pseudomonadaceae|g__Pseudomonas|s__Pseudomonas xanthomarina	k__Bacteria|p__Proteobacteria|c__Gammaproteobacteria|o__Pseudomonadales|f__Pseudomonadaceae|g__Pseudomonas
MAG cluster 604	GXAg.628_MAG_19	2	255	39640	126273	6229425	0.738123	12.18	97.1513	1.89125	0	85.3396	k__Bacteria|p__Actinobacteria|c__Actinobacteria|o__Pseudonocardiales|f__Pseudonocardiaceae|g__Pseudonocardia|s__Pseudonocardia sp. EC080625-04	k__Bacteria|p__Actinobacteria|c__Actinobacteria|o__Pseudonocardiales|f__Pseudonocardiaceae|g__Pseudonocardia
MAG cluster 605	GXAg.628_MAG_4	2	203	27370	142516	3199133	0.660279	99.88	72.8391	0.436047	0	84.2287	k__Bacteria|p__Actinobacteria|c__Actinobacteria|o__Micrococcales|f__Brevibacteriaceae|g__Brevibacterium|s__Brevibacterium sp. o2	k__Bacteria|p__Actinobacteria|c__Actinobacteria|o__Micrococcales|f__Brevibacteriaceae|g__Brevibacterium
MAG cluster 606	GXaj.114_MAG_1	7	39	64863	166858	1452975	0.316281	76.01	99.5261	0	0	93.8361	k__Bacteria|p__Proteobacteria|c__Alphaproteobacteria|o__Rickettsiales|f__Rickettsiaceae|g__Rickettsia|s__Rickettsia bellii	k__Bacteria|p__Proteobacteria|c__Alphaproteobacteria|o__Rickettsiales|f__Rickettsiaceae|g__Rickettsia
MAG cluster 607	GXaj.447_MAG_1	8	168	36980	67596	3714050	0.68252	14.66	97.4215	2.98268	0	87.4228	k__Bacteria|p__Actinobacteria|c__Actinobacteria|o__Corynebacteriales|f__Gordoniaceae|g__Gordonia|s__Gordonia phthalatica	k__Bacteria|p__Actinobacteria|c__Actinobacteria|o__Corynebacteriales|f__Gordoniaceae|g__Gordonia
MAG cluster 608	GXAv.640_MAG_13	1	285	12345	44156	2675910	0.698396	45.46	88.9864	1.65692	0	82.0516	k__Bacteria|p__Actinobacteria|c__Actinobacteria|o__Micrococcales|f__Microbacteriaceae|g__Leucobacter|s__Leucobacter sp. DSM 101948	k__Bacteria|p__Actinobacteria|c__Actinobacteria|o__Micrococcales|f__Microbacteriaceae|g__Leucobacter
MAG cluster 609	WLH_MAG_27	1	9	606056	1052952	2715103	0.696271	9.1	94.7368	0	0	82.3099	k__Bacteria|p__Actinobacteria|c__Actinobacteria|o__Micrococcales|f__Microbacteriaceae|g__Leucobacter|s__Leucobacter sp. DSM 101948	k__Bacteria|p__Actinobacteria|c__Actinobacteria|o__Micrococcales|f__Microbacteriaceae|g__Leucobacter
MAG cluster 610	GXRs.842_MAG_30	4	302	10114	43457	2438386	0.69992	17.7	77.4074	1.81287	0	82.0004	k__Bacteria|p__Actinobacteria|c__Actinobacteria|o__Micrococcales|f__Microbacteriaceae|g__Leucobacter|s__Leucobacter sp. DSM 101948	k__Bacteria|p__Actinobacteria|c__Actinobacteria|o__Micrococcales|f__Microbacteriaceae|g__Leucobacter
MAG cluster 611	GZbm.458_MAG_29	6	35	175045	851630	3934073	0.376281	30.12	97.9497	0.238095	0	79.6935	k__Bacteria|p__Bacteroidetes|c__Sphingobacteriia|o__Sphingobacteriales|f__Sphingobacteriaceae|g__Sphingobacterium|s__Sphingobacterium sp. CZ-2	k__Bacteria|p__Bacteroidetes|c__Sphingobacteriia|o__Sphingobacteriales|f__Sphingobacteriaceae|g__Sphingobacterium
MAG cluster 612	WLH_MAG_25	4	1	3086641	3086641	3086641	0.382921	8.52	98.1743	0	1	0	0	k__Bacteria|p__Bacteroidetes|c__Flavobacteriia|o__Flavobacteriales|f__Flavobacteriaceae|g__Flavobacterium
MAG cluster 613	WLH_MAG_20	2	2	1772942	1772942	2902953	0.372189	4.41	98.2843	1.22549	0	79.6808	k__Bacteria|p__Bacteroidetes|c__Flavobacteriia|o__Flavobacteriales|f__Weeksellaceae|g__Chryseobacterium|s__Chryseobacterium cucumeris	k__Bacteria|p__Bacteroidetes|c__Flavobacteriia|o__Flavobacteriales|f__Weeksellaceae|g__Chryseobacterium
MAG cluster 614	WLH_MAG_33	6	1	2784308	2784308	2784308	0.593981	8.94	97.4359	1.7094	1	0	0	k__Bacteria|p__Acidobacteria|s__Acidobacteria bacterium
MAG cluster 615	SGH_MAG_33	8	11	382519	566093	3338455	0.726019	12.44	93.018	1.95624	0	82.4303	k__Bacteria|p__Actinobacteria|c__Actinobacteria|o__Micrococcales|f__Intrasporangiaceae|g__Ornithinimicrobium|s__Ornithinimicrobium sp. AMA3305	k__Bacteria|p__Actinobacteria|c__Actinobacteria|o__Micrococcales|f__Intrasporangiaceae|g__Ornithinimicrobium
MAG cluster 616	GXAv.640_MAG_54	1	173	21181	96973	2368605	0.317836	10.93	90.4894	0.777385	0	78.1303	k__Bacteria|p__Bacteroidetes|c__Flavobacteriia|o__Flavobacteriales|f__Flavobacteriaceae|g__Flavobacterium|s__Flavobacterium sp. I3-2	k__Bacteria|p__Bacteroidetes|c__Flavobacteriia|o__Flavobacteriales|f__Flavobacteriaceae|g__Flavobacterium
MAG cluster 617	SGH_MAG_6	1	10	654284	706338	2377019	0.325889	5.34	76.5951	1.88457	0	80.9015	k__Bacteria|p__Bacteroidetes|c__Flavobacteriia|o__Flavobacteriales|f__Flavobacteriaceae|g__Myroides|s__Myroides odoratus	k__Bacteria|p__Bacteroidetes|c__Flavobacteriia|o__Flavobacteriales|f__Flavobacteriaceae|g__Flavobacterium
MAG cluster 618	GXaj.446_MAG_14	3	80	74636	234905	2891745	0.326185	11.78	97.3951	3.75276	0	79.6671	k__Bacteria|p__Firmicutes|c__Bacilli|o__Lactobacillales|f__Enterococcaceae|g__Vagococcus|s__Vagococcus sp. HDW17B	k__Bacteria|p__Firmicutes|c__Bacilli|o__Lactobacillales|f__Enterococcaceae|g__Vagococcus
MAG cluster 619	HnRm.643_MAG_13	3	243	10569	32413	2095844	0.41502	9.44	82.3421	2.21005	0	97.9259	k__Bacteria|p__Proteobacteria|c__Gammaproteobacteria|o__Pseudomonadales|f__Moraxellaceae|g__Acinetobacter|s__Acinetobacter towneri	k__Bacteria|p__Proteobacteria|c__Gammaproteobacteria|o__Pseudomonadales|f__Moraxellaceae|g__Acinetobacter
MAG cluster 620	SGH_MAG_25	1	30	185591	420106	2773918	0.408872	1.23	82.0359	2.19178	0	92.3857	k__Bacteria|p__Proteobacteria|c__Gammaproteobacteria|o__Pseudomonadales|f__Moraxellaceae|g__Acinetobacter|s__Acinetobacter towneri	k__Bacteria|p__Proteobacteria|c__Gammaproteobacteria|o__Pseudomonadales|f__Moraxellaceae|g__Acinetobacter
MAG cluster 621	GXrs.443_MAG_22	4	99	41696	173153	2652814	0.606526	10.73	96.345	0.877193	0	77.9598	k__Bacteria|p__Actinobacteria|c__Actinobacteria|o__Micrococcales|f__Microbacteriaceae|g__Leucobacter|s__Leucobacter sp. DSM 101948	k__Bacteria|p__Actinobacteria|c__Actinobacteria|o__Micrococcales|f__Microbacteriaceae|g__Leucobacter
MAG cluster 622	WLH_MAG_45	3	1	2638485	2638485	2638485	0.376922	9.93	98.3871	0	1	0	0	k__Bacteria|p__Bacteroidetes|c__Flavobacteriia|o__Flavobacteriales|f__Weeksellaceae|g__Moheibacter
MAG cluster 623	GXaj.114_MAG_4	7	41	151075	393024	3744654	0.383881	23.4	94.0541	0	0	99.8799	k__Bacteria|p__Proteobacteria|c__Gammaproteobacteria|o__Enterobacterales|f__Morganellaceae|g__Proteus|s__Proteus mirabilis	k__Bacteria|p__Proteobacteria|c__Gammaproteobacteria|o__Enterobacterales|f__Morganellaceae|g__Proteus
MAG cluster 624	Hm_MAG_18	4	5	637874	1593727	3584376	0.385652	50.6	91.3514	0	0	99.29	k__Bacteria|p__Proteobacteria|c__Gammaproteobacteria|o__Enterobacterales|f__Morganellaceae|g__Proteus|s__Proteus mirabilis	k__Bacteria|p__Proteobacteria|c__Gammaproteobacteria|o__Enterobacterales|f__Morganellaceae|g__Proteus
MAG cluster 625	ZJRs.980_MAG_3	126	34	180857	197902	2541528	0.32996	109.12	99.4444	0	0	99.8583	k__Bacteria|p__Firmicutes|c__Bacilli|o__Bacillales|f__Staphylococcaceae|g__Staphylococcus|s__Staphylococcus sp. AntiMn-1	k__Bacteria|p__Firmicutes|c__Bacilli|o__Bacillales|f__Staphylococcaceae|g__Staphylococcus
MAG cluster 626	GXHl.1149_MAG_2	6	120	36968	82367	2545191	0.331722	12	98.8889	0	0	95.0691	k__Bacteria|p__Firmicutes|c__Bacilli|o__Bacillales|f__Staphylococcaceae|g__Staphylococcus|s__Staphylococcus equorum	k__Bacteria|p__Firmicutes|c__Bacilli|o__Bacillales|f__Staphylococcaceae|g__Staphylococcus
MAG cluster 627	JLIp.591_MAG_2	7	52	77718	223444	2691707	0.331285	10.56	98.3333	1.11111	0	94.7968	k__Bacteria|p__Firmicutes|c__Bacilli|o__Bacillales|f__Staphylococcaceae|g__Staphylococcus|s__Staphylococcus equorum	k__Bacteria|p__Firmicutes|c__Bacilli|o__Bacillales|f__Staphylococcaceae|g__Staphylococcus
MAG cluster 628	YNHm.613_MAG_7	3	18	337394	614682	2631201	0.329179	18.1	98.3333	0.694444	0	97.8638	k__Bacteria|p__Firmicutes|c__Bacilli|o__Bacillales|f__Staphylococcaceae|g__Staphylococcus|s__Staphylococcus sp. AntiMn-1	k__Bacteria|p__Firmicutes|c__Bacilli|o__Bacillales|f__Staphylococcaceae|g__Staphylococcus
MAG cluster 629	SLG_MAG_21	13	14	740381	1070929	5061418	0.551349	5.93	97.4949	0.247203	0	97.4357	k__Bacteria|p__Proteobacteria|c__Gammaproteobacteria|o__Enterobacterales|f__Erwiniaceae|g__Pantoea|s__Pantoea sp. SO10	k__Bacteria|p__Proteobacteria|c__Gammaproteobacteria|o__Enterobacterales|f__Erwiniaceae|g__Pantoea
MAG cluster 630	HLJds.274_MAG_18	8	25	325773	1050402	4897940	0.548742	104.37	96.3169	0	0	98.2913	k__Bacteria|p__Proteobacteria|c__Gammaproteobacteria|o__Enterobacterales|f__Erwiniaceae|g__Pantoea|s__Pantoea sp. SO10	k__Bacteria|p__Proteobacteria|c__Gammaproteobacteria|o__Enterobacterales|f__Erwiniaceae|g__Pantoea
MAG cluster 631	HLJds.1059_MAG_7	6	91	101998	398651	5116333	0.550363	11.62	99.1803	0	0	95.4078	k__Bacteria|p__Proteobacteria|c__Gammaproteobacteria|o__Enterobacterales|f__Erwiniaceae|g__Pantoea|s__Pantoea sp. SO10	k__Bacteria|p__Proteobacteria|c__Gammaproteobacteria|o__Enterobacterales|f__Erwiniaceae|g__Pantoea
MAG cluster 632	XYa_MAG_6	37	1	2598746	2598746	2598746	0.326831	16.99	99.4475	0.552486	1	99.187	k__Bacteria|p__Firmicutes|c__Bacilli|o__Bacillales|f__Staphylococcaceae|g__Staphylococcus|s__Staphylococcus cohnii	k__Bacteria|p__Firmicutes|c__Bacilli|o__Bacillales|f__Staphylococcaceae|g__Staphylococcus
MAG cluster 633	LNHl.571_MAG_11	6	75	56430	200102	2558601	0.324428	15.08	89.4728	5.54268	0	99.1814	k__Bacteria|p__Firmicutes|c__Bacilli|o__Bacillales|f__Staphylococcaceae|g__Staphylococcus|s__Staphylococcus cohnii	k__Bacteria|p__Firmicutes|c__Bacilli|o__Bacillales|f__Staphylococcaceae|g__Staphylococcus
MAG cluster 634	HLJds.794_MAG_11	9	33	259373	364950	3676891	0.703062	136.18	98.8304	1.07212	0	83.3117	k__Bacteria|p__Actinobacteria|c__Actinobacteria|o__Micrococcales|f__Dermabacteraceae|g__Brachybacterium|s__Brachybacterium sp. P6-10-X1	k__Bacteria|p__Actinobacteria|c__Actinobacteria|o__Micrococcales|f__Dermabacteraceae|g__Brachybacterium
MAG cluster 635	GXRs.851_MAG_3	39	41	99279	174091	2458692	0.585991	30.12	98.8584	0.152207	0	79.9905	k__Bacteria|p__Actinobacteria|c__Actinobacteria|o__Corynebacteriales|f__Corynebacteriaceae|g__Corynebacterium|s__Corynebacterium resistens	k__Bacteria|p__Actinobacteria|c__Actinobacteria|o__Corynebacteriales|f__Corynebacteriaceae|g__Corynebacterium
MAG cluster 636	ZJrs.375_MAG_2	2	33	119482	310131	2521695	0.585835	17.54	98.8584	0.152207	0	80.1004	k__Bacteria|p__Actinobacteria|c__Actinobacteria|o__Corynebacteriales|f__Corynebacteriaceae|g__Corynebacterium|s__Corynebacterium resistens	k__Bacteria|p__Actinobacteria|c__Actinobacteria|o__Corynebacteriales|f__Corynebacteriaceae|g__Corynebacterium
MAG cluster 637	GXRs.863_MAG_21	10	88	52554	116381	2752703	0.648041	12.45	99.1722	0.0946074	0	99.0199	k__Bacteria|p__Actinobacteria|c__Actinobacteria|o__Micrococcales|f__Micrococcaceae|g__Kocuria|s__Kocuria sp. TGY1120_3	k__Bacteria|p__Actinobacteria|c__Actinobacteria|o__Micrococcales|f__Micrococcaceae|g__Kocuria
MAG cluster 638	GXRs.650_MAG_16	2	96	65870	134860	3798453	0.65078	26.71	87.6207	0.844828	0	87.0403	k__Bacteria|p__Proteobacteria|c__Gammaproteobacteria|o__Xanthomonadales|f__Xanthomonadaceae|g__Stenotrophomonas|s__Stenotrophomonas nitritireducens	k__Bacteria|p__Proteobacteria|c__Gammaproteobacteria|o__Xanthomonadales|f__Xanthomonadaceae|g__Stenotrophomonas
MAG cluster 639	GXRs.650_MAG_24	2	39	230419	466305	5347656	0.643968	257.73	94.1729	0.949429	0	86.0128	k__Bacteria|p__Proteobacteria|c__Gammaproteobacteria|o__Pseudomonadales|f__Pseudomonadaceae|g__Pseudomonas|s__Pseudomonas sp. R32	k__Bacteria|p__Proteobacteria|c__Gammaproteobacteria|o__Pseudomonadales|f__Pseudomonadaceae|g__Pseudomonas
MAG cluster 640	Sxds.799_MAG_11	3	62	218054	394380	5493128	0.64497	41.08	94.8651	0.624754	0	85.926	k__Bacteria|p__Proteobacteria|c__Gammaproteobacteria|o__Pseudomonadales|f__Pseudomonadaceae|g__Pseudomonas|s__Pseudomonas sp. R32	k__Bacteria|p__Proteobacteria|c__Gammaproteobacteria|o__Pseudomonadales|f__Pseudomonadaceae|g__Pseudomonas
MAG cluster 641	LNDn.1078_MAG_1	21	101	95667	330723	6076195	0.671224	18.1	98.4277	0.619195	0	98.5552	k__Bacteria|p__Proteobacteria|c__Betaproteobacteria|o__Burkholderiales|f__Comamonadaceae|g__Delftia|s__Delftia tsuruhatensis	k__Bacteria|p__Proteobacteria|c__Betaproteobacteria|o__Burkholderiales|f__Comamonadaceae|g__Delftia
MAG cluster 642	HLJip.347_MAG_22	16	37	263175	822470	6424741	0.667955	119.37	99.8452	0.412797	0	98.1406	k__Bacteria|p__Proteobacteria|c__Betaproteobacteria|o__Burkholderiales|f__Comamonadaceae|g__Delftia|s__Delftia sp. HK171	k__Bacteria|p__Proteobacteria|c__Betaproteobacteria|o__Burkholderiales|f__Comamonadaceae|g__Delftia
MAG cluster 643	NMGds.56_MAG_9	5	18	240830	385670	3267195	0.691391	64.26	96.345	1.46199	0	80.7824	k__Bacteria|p__Actinobacteria|c__Actinobacteria|o__Micrococcales|f__Microbacteriaceae|g__Leucobacter|s__Leucobacter sp. DSM 101948	k__Bacteria|p__Actinobacteria|c__Actinobacteria|o__Micrococcales|f__Microbacteriaceae|g__Leucobacter
MAG cluster 644	SCRm.1347_MAG_32	5	20	305256	378019	3453179	0.690986	81.73	99.4152	2.09552	0	80.4253	k__Bacteria|p__Actinobacteria|c__Actinobacteria|o__Micrococcales|f__Microbacteriaceae|g__Leucobacter|s__Leucobacter sp. DSM 101948	k__Bacteria|p__Actinobacteria|c__Actinobacteria|o__Micrococcales|f__Microbacteriaceae|g__Leucobacter
MAG cluster 645	GXRs.650_MAG_32	1	633	8889	44698	4609159	0.395235	6.43	84.1429	8.57143	0	86.5094	k__Bacteria|p__Bacteroidetes|c__Sphingobacteriia|o__Sphingobacteriales|f__Sphingobacteriaceae|g__Sphingobacterium|s__Sphingobacterium sp. B29	k__Bacteria|p__Bacteroidetes|c__Sphingobacteriia|o__Sphingobacteriales|f__Sphingobacteriaceae|g__Sphingobacterium
MAG cluster 646	GZbm.460_MAG_13	1	237	30937	106732	5010223	0.397991	9.43	98.4921	0.952381	0	86.5496	k__Bacteria|p__Bacteroidetes|c__Sphingobacteriia|o__Sphingobacteriales|f__Sphingobacteriaceae|g__Sphingobacterium|s__Sphingobacterium sp. G1-14	k__Bacteria|p__Bacteroidetes|c__Sphingobacteriia|o__Sphingobacteriales|f__Sphingobacteriaceae|g__Sphingobacterium
MAG cluster 647	YNRm.679_MAG_25	6	239	15939	47126	2858232	0.717505	12.79	91.8713	1.74046	0	82.1505	k__Bacteria|p__Actinobacteria|c__Actinobacteria|o__Micrococcales|f__Microbacteriaceae|g__Leucobacter|s__Leucobacter sp. DSM 101948	k__Bacteria|p__Actinobacteria|c__Actinobacteria|o__Micrococcales|f__Microbacteriaceae|g__Leucobacter
MAG cluster 648	NMGds.55_MAG_3	2	69	146567	437394	6671700	0.67529	18.45	93.9252	0.525701	0	99.8389	k__Bacteria|p__Proteobacteria|c__Betaproteobacteria|o__Burkholderiales|f__Alcaligenaceae|g__Achromobacter|s__Achromobacter xylosoxidans	k__Bacteria|p__Proteobacteria|c__Betaproteobacteria|o__Burkholderiales|f__Alcaligenaceae|g__Achromobacter
MAG cluster 649	GXaj.63_MAG_21	10	20	317222	1196665	3813641	0.490121	24.73	97.3913	0.434783	0	77.5708	k__Bacteria|p__Proteobacteria|c__Alphaproteobacteria|o__Rhizobiales|f__Brucellaceae|g__Ochrobactrum|s__Ochrobactrum pseudogrignonense	k__Bacteria|p__Proteobacteria|c__Alphaproteobacteria|o__Rhizobiales|f__Brucellaceae|g__Ochrobactrum
MAG cluster 650	GXRs.838_MAG_2	10	34	135113	583907	3370247	0.377994	38.45	99.6466	0.441696	0	82.8795	k__Bacteria|p__Bacteroidetes|c__Flavobacteriia|o__Flavobacteriales|f__Flavobacteriaceae|g__Myroides|s__Myroides odoratus	k__Bacteria|p__Bacteroidetes|c__Flavobacteriia|o__Flavobacteriales|f__Flavobacteriaceae|g__Myroides
MAG cluster 651	GXRs.840_MAG_30	3	52	95065	206209	2788700	0.650626	52.21	94.8928	0	0	78.8764	k__Bacteria|p__Actinobacteria|c__Actinobacteria|o__Micrococcales|f__Microbacteriaceae|g__Leucobacter|s__Leucobacter sp. DSM 101948	k__Bacteria|p__Actinobacteria|c__Actinobacteria|o__Micrococcales|f__Microbacteriaceae|g__Leucobacter
MAG cluster 652	GXRs.836_MAG_29	3	326	10608	53631	2720295	0.692883	7.4	85.3266	2.38095	0	84.2041	k__Bacteria|p__Actinobacteria|c__Actinobacteria|o__Corynebacteriales|f__Corynebacteriaceae|g__Corynebacterium|s__Corynebacterium glyciniphilum	k__Bacteria|p__Actinobacteria|c__Actinobacteria|o__Corynebacteriales|f__Corynebacteriaceae|g__Corynebacterium
MAG cluster 653	GXrs.443_MAG_38	3	116	41982	159790	3073926	0.589603	10.16	90.1531	3.7078	0	82.6621	k__Bacteria|p__Proteobacteria|c__Betaproteobacteria|o__Burkholderiales|f__Comamonadaceae|g__Comamonas|s__Comamonas aquatica	k__Bacteria|p__Proteobacteria|c__Betaproteobacteria|o__Burkholderiales|f__Comamonadaceae|g__Comamonas
MAG cluster 654	GXRs.841_MAG_13	13	29	270714	748723	5015618	0.366571	109.73	100	0.245098	0	95.6167	k__Bacteria|p__Bacteroidetes|c__Flavobacteriia|o__Flavobacteriales|f__Weeksellaceae|g__Chryseobacterium|s__Chryseobacterium indologenes	k__Bacteria|p__Bacteroidetes|c__Flavobacteriia|o__Flavobacteriales|f__Weeksellaceae|g__Chryseobacterium
MAG cluster 655	WLH_MAG_17	3	1	5117255	5117255	5117255	0.363438	6.46	99.0196	0.490196	1	98.6104	k__Bacteria|p__Bacteroidetes|c__Flavobacteriia|o__Flavobacteriales|f__Weeksellaceae|g__Chryseobacterium|s__Chryseobacterium cucumeris	k__Bacteria|p__Bacteroidetes|c__Flavobacteriia|o__Flavobacteriales|f__Weeksellaceae|g__Chryseobacterium
MAG cluster 656	GXRs.843_MAG_36	7	7	570151	651513	3595393	0.412693	108.55	100	0.540541	0	0	0	k__Bacteria|p__Bacteroidetes|c__Flavobacteriia|o__Flavobacteriales|f__Crocinitomicaceae|g__Fluviicola
MAG cluster 657	GXrs.444_MAG_36	6	161	41188	150711	4396095	0.405605	15.43	96.5291	1.19048	0	0	0	k__Bacteria|p__Bacteroidetes|c__Sphingobacteriia|o__Sphingobacteriales|f__Sphingobacteriaceae|g__Sphingobacterium
MAG cluster 658	GXrs.445_MAG_28	11	67	50182	136583	2143763	0.60308	22.22	94.4745	0.713213	0	78.4726	k__Bacteria|p__Actinobacteria|c__Actinobacteria|o__Corynebacteriales|f__Corynebacteriaceae|g__Corynebacterium|s__Corynebacterium sp. LMM-1652	k__Bacteria|p__Actinobacteria|c__Actinobacteria|o__Corynebacteriales|f__Corynebacteriaceae|g__Corynebacterium
MAG cluster 659	GXRs.836_MAG_52	10	155	31431	85249	2943103	0.676364	36.58	95.1894	0.624754	0	96.1472	k__Bacteria|p__Proteobacteria|c__Alphaproteobacteria|o__Caulobacterales|f__Caulobacteraceae|g__Brevundimonas|s__Brevundimonas vancanneytii	k__Bacteria|p__Proteobacteria|c__Alphaproteobacteria|o__Caulobacterales|f__Caulobacteraceae|g__Brevundimonas
MAG cluster 660	HLJIp.828_MAG_2	8	147	39367	145666	2739455	0.675364	32.76	90.8944	0.551948	0	93.1365	k__Bacteria|p__Proteobacteria|c__Alphaproteobacteria|o__Caulobacterales|f__Caulobacteraceae|g__Brevundimonas|s__Brevundimonas diminuta	k__Bacteria|p__Proteobacteria|c__Alphaproteobacteria|o__Caulobacterales|f__Caulobacteraceae|g__Brevundimonas
MAG cluster 661	XJRp.1096_MAG_3	6	121	48615	156505	3430783	0.675407	21.14	94.8593	0.38961	0	92.1561	k__Bacteria|p__Proteobacteria|c__Alphaproteobacteria|o__Caulobacterales|f__Caulobacteraceae|g__Brevundimonas|s__Brevundimonas diminuta	k__Bacteria|p__Proteobacteria|c__Alphaproteobacteria|o__Caulobacterales|f__Caulobacteraceae|g__Brevundimonas
MAG cluster 662	XJRp.1147_MAG_4	8	13	406414	689393	3227045	0.676447	20.77	100	0.38961	0	92.1758	k__Bacteria|p__Proteobacteria|c__Alphaproteobacteria|o__Caulobacterales|f__Caulobacteraceae|g__Brevundimonas|s__Brevundimonas diminuta	k__Bacteria|p__Proteobacteria|c__Alphaproteobacteria|o__Caulobacterales|f__Caulobacteraceae|g__Brevundimonas
MAG cluster 663	XJRt.1085_MAG_16	2	398	8003	24643	2752114	0.677084	6.58	88.605	0.487013	0	92.0404	k__Bacteria|p__Proteobacteria|c__Alphaproteobacteria|o__Caulobacterales|f__Caulobacteraceae|g__Brevundimonas|s__Brevundimonas diminuta	k__Bacteria|p__Proteobacteria|c__Alphaproteobacteria|o__Caulobacterales|f__Caulobacteraceae|g__Brevundimonas
MAG cluster 664	GXRs.836_MAG_5	3	3	408467	408467	778547	0.477945	33.99	65.0997	0.854701	0	0	0	k__Bacteria|p__Candidatus Saccharibacteria|s__Candidatus Saccharibacteria bacterium 49-20
MAG cluster 665	GXrs.443_MAG_64	4	330	15312	52218	3909143	0.545849	11.86	90.0465	5.86377	0	98.7718	k__Bacteria|p__Proteobacteria|c__Gammaproteobacteria|o__Enterobacterales|f__Enterobacteriaceae|g__Atlantibacter|s__Atlantibacter hermannii	k__Bacteria|p__Proteobacteria|c__Gammaproteobacteria|o__Enterobacterales|f__Enterobacteriaceae|g__Atlantibacter
MAG cluster 666	GXRs.837_MAG_5	6	193	14565	34116	2208231	0.429373	12.69	86.2441	0.3663	0	81.2267	k__Bacteria|p__Proteobacteria|c__Gammaproteobacteria|o__Pseudomonadales|f__Moraxellaceae|g__Psychrobacter|s__Psychrobacter sp. PRwf-1	k__Bacteria|p__Proteobacteria|c__Gammaproteobacteria|o__Pseudomonadales|f__Moraxellaceae|g__Psychrobacter
MAG cluster 667	HNHl.1237_MAG_8	14	171	21237	72683	2430897	0.429097	10.77	95.0641	0.549451	0	80.7042	k__Bacteria|p__Proteobacteria|c__Gammaproteobacteria|o__Pseudomonadales|f__Moraxellaceae|g__Psychrobacter|s__Psychrobacter sp. PRwf-1	k__Bacteria|p__Proteobacteria|c__Gammaproteobacteria|o__Pseudomonadales|f__Moraxellaceae|g__Psychrobacter
MAG cluster 668	SCRm.1347_MAG_9	4	159	15940	52401	1962501	0.429463	88.35	82.1658	0.274725	0	80.5386	k__Bacteria|p__Proteobacteria|c__Gammaproteobacteria|o__Pseudomonadales|f__Moraxellaceae|g__Psychrobacter|s__Psychrobacter sp. PRwf-1	k__Bacteria|p__Proteobacteria|c__Gammaproteobacteria|o__Pseudomonadales|f__Moraxellaceae|g__Psychrobacter
MAG cluster 669	HnHf.651_MAG_39	7	62	83161	218290	3504666	0.573024	26	95.7346	1.21304	0	99.2958	k__Bacteria|p__Proteobacteria|c__Betaproteobacteria|o__Burkholderiales|f__Alcaligenaceae|g__Alcaligenes|s__Alcaligenes faecalis	k__Bacteria|p__Proteobacteria|c__Betaproteobacteria|o__Burkholderiales|f__Alcaligenaceae|g__Alcaligenes
MAG cluster 670	GXRs.863_MAG_23	5	33	150908	273051	3372190	0.371801	30.45	99.6466	1.00118	0	84.1369	k__Bacteria|p__Bacteroidetes|c__Flavobacteriia|o__Flavobacteriales|f__Flavobacteriaceae|g__Myroides|s__Myroides odoratus	k__Bacteria|p__Bacteroidetes|c__Flavobacteriia|o__Flavobacteriales|f__Flavobacteriaceae|g__Myroides
MAG cluster 671	GXaj.114_MAG_32	2	61	77687	262226	3340169	0.374089	23.37	99.2359	0.954064	0	83.9733	k__Bacteria|p__Bacteroidetes|c__Flavobacteriia|o__Flavobacteriales|f__Flavobacteriaceae|g__Myroides|s__Myroides odoratus	k__Bacteria|p__Bacteroidetes|c__Flavobacteriia|o__Flavobacteriales|f__Flavobacteriaceae|g__Myroides
MAG cluster 672	GXRs.841_MAG_53	2	43	43571	76444	1152142	0.453675	36.98	95.2991	1.81624	0	99.4385	k__Bacteria|p__Proteobacteria|c__Alphaproteobacteria|o__Rickettsiales|f__Anaplasmataceae|g__Anaplasma|s__Anaplasma platys	k__Bacteria|p__Proteobacteria|c__Alphaproteobacteria|o__Rickettsiales|f__Anaplasmataceae|g__Anaplasma
MAG cluster 673	GXRs.853_MAG_21	6	27	136593	380633	3039843	0.708789	27.39	100	0.253411	0	98.9483	k__Bacteria|p__Actinobacteria|c__Actinobacteria|o__Micrococcales|f__Microbacteriaceae|g__Leucobacter|s__Leucobacter sp. DSM 101948	k__Bacteria|p__Actinobacteria|c__Actinobacteria|o__Micrococcales|f__Microbacteriaceae|g__Leucobacter
MAG cluster 674	ZWH2_MAG_7	2	12	187016	278719	1461698	0.283292	1.74	84.8366	1.28205	0	83.7642	k__Bacteria|p__Proteobacteria|c__Alphaproteobacteria|o__Rickettsiales|f__Anaplasmataceae|g__Ehrlichia|s__Ehrlichia ruminantium	k__Bacteria|p__Proteobacteria|c__Alphaproteobacteria|o__Rickettsiales|f__Anaplasmataceae|g__Ehrlichia
MAG cluster 675	GXaj.61_MAG_11	5	25	221805	476435	3935366	0.593439	22.3	99.5356	0.851393	0	96.4138	k__Bacteria|p__Proteobacteria|c__Betaproteobacteria|o__Burkholderiales|f__Comamonadaceae|g__Comamonas|s__Comamonas testosteroni	k__Bacteria|p__Proteobacteria|c__Betaproteobacteria|o__Burkholderiales|f__Comamonadaceae|g__Comamonas
MAG cluster 676	GXaj.62_MAG_11	2	45	218055	374823	5280447	0.641688	53.38	91.9126	0.108225	0	94.0781	k__Bacteria|p__Proteobacteria|c__Gammaproteobacteria|o__Pseudomonadales|f__Pseudomonadaceae|g__Pseudomonas|s__Pseudomonas entomophila	k__Bacteria|p__Proteobacteria|c__Gammaproteobacteria|o__Pseudomonadales|f__Pseudomonadaceae|g__Pseudomonas
MAG cluster 677	JSHl.563_MAG_24	4	31	206073	550020	4843883	0.553406	18.93	96.131	0.0372024	0	98.7321	k__Bacteria|p__Proteobacteria|c__Gammaproteobacteria|o__Enterobacterales|f__Enterobacteriaceae|g__Klebsiella|s__Klebsiella aerogenes	k__Bacteria|p__Proteobacteria|c__Gammaproteobacteria|o__Enterobacterales|f__Enterobacteriaceae|g__Klebsiella
MAG cluster 678	GXaj.63_MAG_5	1	77	105599	189763	4477083	0.632129	15.96	97.0509	0.787092	0	91.7171	k__Bacteria|p__Proteobacteria|c__Gammaproteobacteria|o__Pseudomonadales|f__Pseudomonadaceae|g__Pseudomonas|s__Pseudomonas mendocina	k__Bacteria|p__Proteobacteria|c__Gammaproteobacteria|o__Pseudomonadales|f__Pseudomonadaceae|g__Pseudomonas
MAG cluster 679	ZJbm.115_MAG_8	1	28	327783	670456	5062607	0.628006	149.26	96.2419	0.21891	0	98.1837	k__Bacteria|p__Proteobacteria|c__Gammaproteobacteria|o__Pseudomonadales|f__Pseudomonadaceae|g__Pseudomonas|s__Pseudomonas mendocina	k__Bacteria|p__Proteobacteria|c__Gammaproteobacteria|o__Pseudomonadales|f__Pseudomonadaceae|g__Pseudomonas
MAG cluster 680	GXwl.437_MAG_14	2	76	115828	262776	5726902	0.674851	15.44	92.7652	1.00108	0	98.1591	k__Bacteria|p__Proteobacteria|c__Gammaproteobacteria|o__Pseudomonadales|f__Pseudomonadaceae|g__Pseudomonas|s__Pseudomonas otitidis	k__Bacteria|p__Proteobacteria|c__Gammaproteobacteria|o__Pseudomonadales|f__Pseudomonadaceae|g__Pseudomonas
MAG cluster 681	GXal.436_MAG_43	1	513	9860	55163	3970769	0.355538	7.23	93.9729	3.82669	0	98.8574	k__Bacteria|p__Bacteroidetes|c__Flavobacteriia|o__Flavobacteriales|f__Weeksellaceae|g__Elizabethkingia|s__Elizabethkingia anophelis	k__Bacteria|p__Bacteroidetes|c__Flavobacteriia|o__Flavobacteriales|f__Weeksellaceae|g__Elizabethkingia
MAG cluster 682	ZJHh.1322_MAG_7	1	164	45260	141973	4191390	0.357303	10.52	98.9247	1.07527	0	98.4212	k__Bacteria|p__Bacteroidetes|c__Flavobacteriia|o__Flavobacteriales|f__Weeksellaceae|g__Elizabethkingia|s__Elizabethkingia bruuniana	k__Bacteria|p__Bacteroidetes|c__Flavobacteriia|o__Flavobacteriales|f__Weeksellaceae|g__Elizabethkingia
MAG cluster 683	HBHl.569_MAG_3	1	5	1071925	1348660	3477967	0.354373	77.09	68.8172	0	0	97.4086	k__Bacteria|p__Bacteroidetes|c__Flavobacteriia|o__Flavobacteriales|f__Weeksellaceae|g__Elizabethkingia|s__Elizabethkingia ursingii	k__Bacteria|p__Bacteroidetes|c__Flavobacteriia|o__Flavobacteriales|f__Weeksellaceae|g__Elizabethkingia
MAG cluster 684	WLH_MAG_4	4	1	4685946	4685946	4685946	0.714096	6.63	99.0942	0.523349	0	98.5758	k__Bacteria|p__Actinobacteria|c__Actinobacteria|o__Corynebacteriales|f__Tsukamurellaceae|g__Tsukamurella|s__Tsukamurella tyrosinosolvens	k__Bacteria|p__Actinobacteria|c__Actinobacteria|o__Corynebacteriales|f__Tsukamurellaceae|g__Tsukamurella
MAG cluster 685	GXrs.443_MAG_11	2	100	51334	146748	2924291	0.636827	12.14	92.154	0.584795	0	79.3407	k__Bacteria|p__Actinobacteria|c__Actinobacteria|o__Micrococcales|f__Microbacteriaceae|g__Leucobacter|s__Leucobacter sp. DSM 101948	k__Bacteria|p__Actinobacteria|c__Actinobacteria|o__Micrococcales|f__Microbacteriaceae|g__Leucobacter
MAG cluster 686	GXrs.443_MAG_8	2	184	36563	170444	4687038	0.679599	29.56	68.4483	0	0	88.5497	k__Bacteria|p__Proteobacteria|c__Betaproteobacteria|o__Burkholderiales|f__Comamonadaceae|g__Delftia|s__Delftia sp. HK171	k__Bacteria|p__Proteobacteria|c__Betaproteobacteria|o__Burkholderiales|f__Comamonadaceae|g__Comamonas
MAG cluster 687	GZHh.1388_MAG_6	2	56	129809	306059	4365988	0.587509	51.18	93.2749	0.292398	0	90.8633	k__Bacteria|p__Proteobacteria|c__Gammaproteobacteria|o__Aeromonadales|f__Aeromonadaceae|g__Aeromonas|s__Aeromonas veronii	k__Bacteria|p__Proteobacteria|c__Gammaproteobacteria|o__Aeromonadales|f__Aeromonadaceae|g__Aeromonas
MAG cluster 688	GZHh.1388_MAG_7	4	35	261701	866765	4864352	0.627398	51.19	95.2991	1.06838	0	98.9459	k__Bacteria|p__Proteobacteria|c__Betaproteobacteria|o__Neisseriales|f__Chromobacteriaceae|g__Chromobacterium|s__Chromobacterium rhizoryzae	k__Bacteria|p__Proteobacteria|c__Betaproteobacteria|o__Neisseriales|f__Chromobacteriaceae|g__Chromobacterium
MAG cluster 689	ZJHh.1322_MAG_10	1	563	8055	57422	3660372	0.642255	7.46	78.5476	0.641026	0	90.7443	k__Bacteria|p__Proteobacteria|c__Betaproteobacteria|o__Neisseriales|f__Chromobacteriaceae|g__Chromobacterium|s__Chromobacterium rhizoryzae	k__Bacteria|p__Proteobacteria|c__Betaproteobacteria|o__Neisseriales|f__Chromobacteriaceae|g__Chromobacterium
MAG cluster 690	GZHl.1463_MAG_5	2	25	366159	851606	4798154	0.583759	20.21	98.7288	0.726392	0	82.265	k__Bacteria|p__Proteobacteria|c__Alphaproteobacteria|o__Rhizobiales|f__Rhizobiaceae|g__Agrobacterium|s__Agrobacterium tumefaciens	k__Bacteria|p__Proteobacteria|c__Alphaproteobacteria|o__Rhizobiales|f__Rhizobiaceae|g__Rhizobium
MAG cluster 691	SCRm.1345_MAG_41	5	51	58090	211671	1993681	0.438528	99.53	95.2153	0.744285	0	78.0781	k__Bacteria|p__Proteobacteria|c__Betaproteobacteria|o__Burkholderiales|f__Alcaligenaceae|g__Oligella|s__Oligella urethralis	k__Bacteria|p__Proteobacteria|c__Betaproteobacteria|o__Burkholderiales|f__Alcaligenaceae|g__Oligella
MAG cluster 692	GZRm.664_MAG_1	4	229	20587	89542	3038505	0.639388	12.49	89.2475	0.0458716	0	82.2798	k__Bacteria|p__Actinobacteria|c__Actinobacteria|o__Micrococcales|f__Micrococcaceae|g__Glutamicibacter|s__Glutamicibacter creatinolyticus	k__Bacteria|p__Actinobacteria|c__Actinobacteria|o__Micrococcales|f__Micrococcaceae|g__Arthrobacter
MAG cluster 693	XJRp.1148_MAG_25	3	136	26839	87506	2152816	0.612345	17.78	92.9045	0.974659	0	77.4803	k__Bacteria|p__Actinobacteria|c__Actinobacteria|o__Micrococcales|f__Microbacteriaceae|g__Leucobacter|s__Leucobacter sp. DSM 101948	k__Bacteria|p__Actinobacteria|c__Actinobacteria|o__Micrococcales|f__Microbacteriaceae|g__Leucobacter
MAG cluster 694	GZRm.662_MAG_2	2	48	65798	193104	1935155	0.436213	34.71	91.7065	0.558214	0	78.2327	k__Bacteria|p__Proteobacteria|c__Betaproteobacteria|o__Burkholderiales|f__Alcaligenaceae|g__Oligella|s__Oligella urethralis	k__Bacteria|p__Proteobacteria|c__Betaproteobacteria|o__Burkholderiales|f__Alcaligenaceae|g__Oligella
MAG cluster 695	SCRm.1347_MAG_65	3	118	30558	64386	2401786	0.585573	28.89	81.8862	0.229358	0	79.8746	k__Bacteria|p__Actinobacteria|c__Actinobacteria|o__Micrococcales|f__Micrococcaceae|g__Glutamicibacter|s__Glutamicibacter creatinolyticus	k__Bacteria|p__Actinobacteria|c__Actinobacteria|o__Micrococcales|f__Micrococcaceae|g__Arthrobacter
MAG cluster 696	GZRm.666_MAG_15	2	349	7319	25977	2213262	0.598178	6.63	74.2624	0.637407	0	82.5707	k__Bacteria|p__Proteobacteria|c__Betaproteobacteria|o__Burkholderiales|f__Comamonadaceae|g__Comamonas|s__Comamonas kerstersii	k__Bacteria|p__Proteobacteria|c__Betaproteobacteria|o__Burkholderiales|f__Comamonadaceae|g__Comamonas
MAG cluster 697	YNRm.678_MAG_12	10	238	12676	48099	2346175	0.414517	8.16	92.2749	1.66667	0	89.0343	k__Bacteria|p__Proteobacteria|c__Gammaproteobacteria|o__Pseudomonadales|f__Moraxellaceae|g__Acinetobacter|s__Acinetobacter sp. SWBY1	k__Bacteria|p__Proteobacteria|c__Gammaproteobacteria|o__Pseudomonadales|f__Moraxellaceae|g__Acinetobacter
MAG cluster 698	GZRm.735_MAG_2	4	52	113501	238329	3477989	0.492437	40.73	98.5782	0.947867	0	0	0	k__Bacteria|p__Proteobacteria|c__Betaproteobacteria|o__Burkholderiales|f__Alcaligenaceae|g__Bordetella
MAG cluster 699	GZRm.734_MAG_24	3	21	327331	363442	4472436	0.416086	26.71	98.7387	1.08108	0	83.4188	k__Bacteria|p__Proteobacteria|c__Gammaproteobacteria|o__Enterobacterales|f__Morganellaceae|g__Providencia|s__Providencia rettgeri	k__Bacteria|p__Proteobacteria|c__Gammaproteobacteria|o__Enterobacterales|f__Morganellaceae|g__Providencia
MAG cluster 700	SCRm.1347_MAG_43	4	15	461714	600137	4277373	0.408486	93.06	92.973	0.540541	0	83.692	k__Bacteria|p__Proteobacteria|c__Gammaproteobacteria|o__Enterobacterales|f__Morganellaceae|g__Providencia|s__Providencia rettgeri	k__Bacteria|p__Proteobacteria|c__Gammaproteobacteria|o__Enterobacterales|f__Morganellaceae|g__Providencia
MAG cluster 701	YNRm.549_MAG_3	13	46	101090	173069	3087336	0.397907	28.27	99.5662	0	0	81.4349	k__Bacteria|p__Proteobacteria|c__Gammaproteobacteria|o__Pseudomonadales|f__Moraxellaceae|g__Acinetobacter|s__Acinetobacter cumulans	k__Bacteria|p__Proteobacteria|c__Gammaproteobacteria|o__Pseudomonadales|f__Moraxellaceae|g__Acinetobacter
MAG cluster 702	GZbm.458_MAG_16	1	214	34575	133351	4368121	0.627339	17.42	52.7429	0	0	95.8329	k__Bacteria|p__Proteobacteria|c__Betaproteobacteria|o__Burkholderiales|f__Comamonadaceae|g__Comamonas|s__Comamonas testosteroni	k__Bacteria|p__Proteobacteria|c__Betaproteobacteria|o__Burkholderiales|f__Comamonadaceae|g__Comamonas
MAG cluster 703	HnRm.644_MAG_53	1	350	15592	164284	4334439	0.619472	31.84	72.4138	0	0	96.9248	k__Bacteria|p__Proteobacteria|c__Betaproteobacteria|o__Burkholderiales|f__Comamonadaceae|g__Comamonas|s__Comamonas thiooxydans	k__Bacteria|p__Proteobacteria|c__Betaproteobacteria|o__Burkholderiales|f__Comamonadaceae|g__Comamonas
MAG cluster 704	GZbm.458_MAG_31	1	34	246386	525835	4044417	0.630711	76.79	83.6935	0.182292	0	99.0866	k__Bacteria|p__Proteobacteria|c__Gammaproteobacteria|o__Pseudomonadales|f__Pseudomonadaceae|g__Pseudomonas|s__Pseudomonas sp. Os17	k__Bacteria|p__Proteobacteria|c__Gammaproteobacteria|o__Pseudomonadales|f__Pseudomonadaceae|g__Pseudomonas
MAG cluster 705	JLIp.926_MAG_2	6	65	176107	767561	6974988	0.62383	109.45	98.109	2.10938	0	93.6502	k__Bacteria|p__Proteobacteria|c__Gammaproteobacteria|o__Pseudomonadales|f__Pseudomonadaceae|g__Pseudomonas|s__Pseudomonas protegens	k__Bacteria|p__Proteobacteria|c__Gammaproteobacteria|o__Pseudomonadales|f__Pseudomonadaceae|g__Pseudomonas
MAG cluster 706	HLJds.1059_MAG_6	5	34	704080	1071844	6723309	0.63517	57.13	98.8161	1.52083	0	99.1429	k__Bacteria|p__Proteobacteria|c__Gammaproteobacteria|o__Pseudomonadales|f__Pseudomonadaceae|g__Pseudomonas|s__Pseudomonas protegens	k__Bacteria|p__Proteobacteria|c__Gammaproteobacteria|o__Pseudomonadales|f__Pseudomonadaceae|g__Pseudomonas
MAG cluster 707	GZbm.460_MAG_12	5	30	56049	167809	1082052	0.499796	25.1	94.8718	0.641026	0	99.5332	k__Bacteria|p__Proteobacteria|c__Alphaproteobacteria|o__Rickettsiales|f__Anaplasmataceae|g__Anaplasma|s__Anaplasma marginale	k__Bacteria|p__Proteobacteria|c__Alphaproteobacteria|o__Rickettsiales|f__Anaplasmataceae|g__Anaplasma
MAG cluster 708	HNHl.1224_MAG_17	4	40	242551	712722	6537287	0.642842	15.42	99.2699	0.934579	0	86.4574	k__Bacteria|p__Proteobacteria|c__Betaproteobacteria|o__Burkholderiales|f__Alcaligenaceae|g__Achromobacter|s__Achromobacter sp. B7	k__Bacteria|p__Proteobacteria|c__Betaproteobacteria|o__Burkholderiales|f__Alcaligenaceae|g__Achromobacter
MAG cluster 709	HBds.908_MAG_4	6	281	15882	49190	3032261	0.597958	13.02	90.1764	1.35321	0	98.4513	k__Bacteria|p__Actinobacteria|c__Actinobacteria|o__Micrococcales|f__Micrococcaceae|g__Glutamicibacter|s__Glutamicibacter mishrai	k__Bacteria|p__Actinobacteria|c__Actinobacteria|o__Micrococcales|f__Micrococcaceae|g__Arthrobacter
MAG cluster 710	HBHl.570_MAG_3	3	334	8041	32454	2265318	0.713517	28.69	76.3922	0	0	85.7524	k__Bacteria|p__Actinobacteria|c__Actinobacteria|o__Corynebacteriales|f__Dietziaceae|g__Dietzia|s__Dietzia lutea	k__Bacteria|p__Actinobacteria|c__Actinobacteria|o__Corynebacteriales|f__Dietziaceae|g__Dietzia
MAG cluster 711	HLJds.279_MAG_21	9	58	61381	128366	1818636	0.405445	35.58	97.4138	0.766284	0	84.3753	k__Bacteria|p__Firmicutes|c__Bacilli|o__Bacillales|f__Staphylococcaceae|g__Jeotgalicoccus|s__Jeotgalicoccus saudimassiliensis	k__Bacteria|p__Firmicutes|c__Bacilli|o__Bacillales|f__Staphylococcaceae|g__Jeotgalicoccus
MAG cluster 712	HBds.905_MAG_1	12	86	43016	91521	2357851	0.365901	11.6	99.4595	0.45045	0	85.4159	k__Bacteria|p__Proteobacteria|c__Gammaproteobacteria|o__Enterobacterales|f__Morganellaceae|g__Arsenophonus|s__Arsenophonus nasoniae	k__Bacteria|p__Proteobacteria|c__Gammaproteobacteria|o__Enterobacterales|f__Morganellaceae|g__Arsenophonus
MAG cluster 713	NMds.938_MAG_1	24	67	64654	92791	2404272	0.364773	59.52	98.3784	0	0	85.4395	k__Bacteria|p__Proteobacteria|c__Gammaproteobacteria|o__Enterobacterales|f__Morganellaceae|g__Arsenophonus|s__Arsenophonus nasoniae	k__Bacteria|p__Proteobacteria|c__Gammaproteobacteria|o__Enterobacterales|f__Morganellaceae|g__Arsenophonus
MAG cluster 714	HLJds.761_MAG_6	16	81	60944	139833	2737877	0.307803	10.35	100	0	0	78.9127	k__Bacteria|p__Bacteroidetes|c__Flavobacteriia|o__Flavobacteriales|f__Weeksellaceae|g__Empedobacter|s__Empedobacter brevis	k__Bacteria|p__Bacteroidetes|c__Flavobacteriia|o__Flavobacteriales|f__Flavobacteriaceae|s__Flavobacteriaceae bacterium YIM 102668
MAG cluster 715	Sxds.789_MAG_7	3	134	38268	93028	2458971	0.43462	62.79	82.5764	0.400641	0	82.5501	k__Bacteria|p__Proteobacteria|c__Gammaproteobacteria|o__Pseudomonadales|f__Moraxellaceae|g__Psychrobacter|s__Psychrobacter sp. G	k__Bacteria|p__Proteobacteria|c__Gammaproteobacteria|o__Pseudomonadales|f__Moraxellaceae|g__Psychrobacter
MAG cluster 716	HLJHj.754_MAG_11	24	236	13416	39770	2406735	0.43696	10.79	87.3392	0.595238	0	82.9812	k__Bacteria|p__Proteobacteria|c__Gammaproteobacteria|o__Pseudomonadales|f__Moraxellaceae|g__Psychrobacter|s__Psychrobacter sp. G	k__Bacteria|p__Proteobacteria|c__Gammaproteobacteria|o__Pseudomonadales|f__Moraxellaceae|g__Psychrobacter
MAG cluster 717	HBds.906_MAG_13	2	169	30903	126321	3717134	0.577806	10.2	94.2415	1.06811	0	81.557	k__Bacteria|p__Proteobacteria|c__Betaproteobacteria|o__Burkholderiales|f__Comamonadaceae|g__Comamonas|s__Comamonas aquatica	k__Bacteria|p__Proteobacteria|c__Betaproteobacteria|o__Burkholderiales|f__Comamonadaceae|g__Comamonas
MAG cluster 718	HLJip.347_MAG_10	9	18	275072	596601	4001839	0.574234	27.45	98.1579	0.593395	0	81.4688	k__Bacteria|p__Proteobacteria|c__Betaproteobacteria|o__Burkholderiales|f__Comamonadaceae|g__Comamonas|s__Comamonas aquatica	k__Bacteria|p__Proteobacteria|c__Betaproteobacteria|o__Burkholderiales|f__Comamonadaceae|g__Comamonas
MAG cluster 719	HLJip.325_MAG_6	3	236	23966	102904	3784858	0.57458	9.36	93.1907	2.51585	0	81.2761	k__Bacteria|p__Proteobacteria|c__Betaproteobacteria|o__Burkholderiales|f__Comamonadaceae|g__Comamonas|s__Comamonas aquatica	k__Bacteria|p__Proteobacteria|c__Betaproteobacteria|o__Burkholderiales|f__Comamonadaceae|g__Comamonas
MAG cluster 720	YNRm.655_MAG_10	5	153	56673	330794	4571714	0.664281	28.8	99.0948	0.45977	0	98.5607	k__Bacteria|p__Proteobacteria|c__Gammaproteobacteria|o__Xanthomonadales|f__Xanthomonadaceae|g__Stenotrophomonas|s__Stenotrophomonas sp. DAIF1	k__Bacteria|p__Proteobacteria|c__Gammaproteobacteria|o__Xanthomonadales|f__Xanthomonadaceae|g__Stenotrophomonas
MAG cluster 721	ZJRs.978_MAG_8	7	75	104634	423457	4479180	0.662276	24.3	99.9138	0	0	95.9952	k__Bacteria|p__Proteobacteria|c__Gammaproteobacteria|o__Xanthomonadales|f__Xanthomonadaceae|g__Stenotrophomonas|s__Stenotrophomonas maltophilia	k__Bacteria|p__Proteobacteria|c__Gammaproteobacteria|o__Xanthomonadales|f__Xanthomonadaceae|g__Stenotrophomonas
MAG cluster 722	HLJds.758_MAG_5	1	135	43960	157677	4370801	0.662324	65.63	96.3793	0.689655	0	96.2491	k__Bacteria|p__Proteobacteria|c__Gammaproteobacteria|o__Xanthomonadales|f__Xanthomonadaceae|g__Stenotrophomonas|s__Stenotrophomonas maltophilia	k__Bacteria|p__Proteobacteria|c__Gammaproteobacteria|o__Xanthomonadales|f__Xanthomonadaceae|g__Stenotrophomonas
MAG cluster 723	Sxds.775_MAG_9	3	90	77599	227743	4402119	0.664877	16.01	97.3276	0.114943	0	95.3083	k__Bacteria|p__Proteobacteria|c__Gammaproteobacteria|o__Xanthomonadales|f__Xanthomonadaceae|g__Stenotrophomonas|s__Stenotrophomonas maltophilia	k__Bacteria|p__Proteobacteria|c__Gammaproteobacteria|o__Xanthomonadales|f__Xanthomonadaceae|g__Stenotrophomonas
MAG cluster 724	HLJds.91_MAG_25	2	32	252712	435379	4482396	0.663147	55.92	98.2759	0.344828	0	96.7232	k__Bacteria|p__Proteobacteria|c__Gammaproteobacteria|o__Xanthomonadales|f__Xanthomonadaceae|g__Stenotrophomonas|s__Stenotrophomonas sp. MYb57	k__Bacteria|p__Proteobacteria|c__Gammaproteobacteria|o__Xanthomonadales|f__Xanthomonadaceae|g__Stenotrophomonas
MAG cluster 725	JLds.194_MAG_2	3	100	67856	225874	4528781	0.664424	14.97	99.569	0	0	98.5207	k__Bacteria|p__Proteobacteria|c__Gammaproteobacteria|o__Xanthomonadales|f__Xanthomonadaceae|g__Stenotrophomonas|s__Stenotrophomonas maltophilia	k__Bacteria|p__Proteobacteria|c__Gammaproteobacteria|o__Xanthomonadales|f__Xanthomonadaceae|g__Stenotrophomonas
MAG cluster 726	NMds.909_MAG_2	4	95	91585	245776	5663040	0.604445	16.05	96.0952	0.181159	0	92.6855	k__Bacteria|p__Proteobacteria|c__Gammaproteobacteria|o__Pseudomonadales|f__Pseudomonadaceae|g__Pseudomonas|s__Pseudomonas synxantha	k__Bacteria|p__Proteobacteria|c__Gammaproteobacteria|o__Pseudomonadales|f__Pseudomonadaceae|g__Pseudomonas
MAG cluster 727	LNDn.1078_MAG_6	1	214	45086	210675	5840988	0.601922	17.66	96.545	0.964027	0	97.6747	k__Bacteria|p__Proteobacteria|c__Gammaproteobacteria|o__Pseudomonadales|f__Pseudomonadaceae|g__Pseudomonas|s__Pseudomonas synxantha	k__Bacteria|p__Proteobacteria|c__Gammaproteobacteria|o__Pseudomonadales|f__Pseudomonadaceae|g__Pseudomonas
MAG cluster 728	JLHc.1111_MAG_4	46	19	79963	101839	783163	0.381673	165.89	78.3915	0.0484496	0	80.4128	k__Bacteria|p__Proteobacteria|c__Gammaproteobacteria|o__Legionellales|f__Coxiellaceae|g__Coxiella|s__Candidatus Coxiella mudrowiae	k__Bacteria|p__Proteobacteria|c__Gammaproteobacteria|o__Legionellales|f__Coxiellaceae|g__Coxiella
MAG cluster 729	JLds.750_MAG_3	3	5	523278	523278	1653263	0.36054	1364.69	93.0233	0.581395	0	0	0	k__Bacteria|p__Proteobacteria|c__Gammaproteobacteria|o__Legionellales|f__Coxiellaceae|g__Rickettsiella
MAG cluster 730	HLJHj.1075_MAG_6	3	8	219207	254493	1147519	0.311396	17.94	97.6303	0	0	98.1452	k__Bacteria|p__Proteobacteria|c__Alphaproteobacteria|o__Rickettsiales|f__Rickettsiaceae|g__Rickettsia|s__Rickettsia canadensis	k__Bacteria|p__Proteobacteria|c__Alphaproteobacteria|o__Rickettsiales|f__Rickettsiaceae|g__Rickettsia
MAG cluster 731	Sxds.770_MAG_3	6	43	205202	443424	4833999	0.539679	43.29	98.9071	0.491803	0	81.6334	k__Bacteria|p__Proteobacteria|c__Gammaproteobacteria|o__Enterobacterales|f__Yersiniaceae|g__Rahnella|s__Rahnella sp. ERMR1:05	k__Bacteria|p__Proteobacteria|c__Gammaproteobacteria|o__Enterobacterales|f__Yersiniaceae|g__Ewingella
MAG cluster 732	Sxds.775_MAG_13	3	27	315961	571737	4561907	0.539187	34.25	98.3175	0.163934	0	81.2971	k__Bacteria|p__Proteobacteria|c__Gammaproteobacteria|o__Enterobacterales|f__Yersiniaceae|g__Rahnella|s__Rahnella sp. ERMR1:05	k__Bacteria|p__Proteobacteria|c__Gammaproteobacteria|o__Enterobacterales|f__Yersiniaceae|g__Ewingella
MAG cluster 733	HLJip.104_MAG_1	3	220	33715	79764	4349392	0.537987	16.31	70.1276	0	0	81.2643	k__Bacteria|p__Proteobacteria|c__Gammaproteobacteria|o__Enterobacterales|f__Yersiniaceae|g__Rahnella|s__Rahnella sp. ERMR1:05	k__Bacteria|p__Proteobacteria|c__Gammaproteobacteria|o__Enterobacterales|f__Yersiniaceae|g__Ewingella
MAG cluster 734	JLHc.928_MAG_27	2	15	670131	1108619	4596725	0.536035	21.57	98.3607	0.163934	0	81.5219	k__Bacteria|p__Proteobacteria|c__Gammaproteobacteria|o__Enterobacterales|f__Yersiniaceae|g__Rahnella|s__Rahnella sp. ERMR1:05	k__Bacteria|p__Proteobacteria|c__Gammaproteobacteria|o__Enterobacterales|f__Yersiniaceae|g__Ewingella
MAG cluster 735	HLJds.282_MAG_34	7	46	118714	617510	4269064	0.381147	51	97.4266	1.30137	0	96.2568	k__Bacteria|p__Proteobacteria|c__Gammaproteobacteria|o__Pseudomonadales|f__Moraxellaceae|g__Acinetobacter|s__Acinetobacter guillouiae	k__Bacteria|p__Proteobacteria|c__Gammaproteobacteria|o__Pseudomonadales|f__Moraxellaceae|g__Acinetobacter
MAG cluster 736	HLJIp.819_MAG_1	3	7	888465	951939	4899299	0.640974	15.65	99.4167	0.155303	0	92.8356	k__Bacteria|p__Actinobacteria|c__Actinobacteria|o__Corynebacteriales|f__Mycobacteriaceae|g__Mycobacteroides|s__Mycobacteroides salmoniphilum	k__Bacteria|p__Actinobacteria|c__Actinobacteria|o__Corynebacteriales|f__Mycobacteriaceae|g__Mycobacteroides
MAG cluster 737	HLJip.249_MAG_12	12	143	76133	390001	5665863	0.363591	11.78	99.5503	0.952381	0	81.9603	k__Bacteria|p__Bacteroidetes|c__Sphingobacteriia|o__Sphingobacteriales|f__Sphingobacteriaceae|g__Sphingobacterium|s__Sphingobacterium sp. ML3W	k__Bacteria|p__Bacteroidetes|c__Sphingobacteriia|o__Sphingobacteriales|f__Sphingobacteriaceae|g__Sphingobacterium
MAG cluster 738	JLIp.751_MAG_13	11	44	290740	584246	5740959	0.362672	82.81	100	1.45503	0	82.1377	k__Bacteria|p__Bacteroidetes|c__Sphingobacteriia|o__Sphingobacteriales|f__Sphingobacteriaceae|g__Sphingobacterium|s__Sphingobacterium sp. ML3W	k__Bacteria|p__Bacteroidetes|c__Sphingobacteriia|o__Sphingobacteriales|f__Sphingobacteriaceae|g__Sphingobacterium
MAG cluster 739	HLJip.169_MAG_5	11	223	51776	127731	6601844	0.6013	24.27	98.6507	0.747283	0	89.4748	k__Bacteria|p__Proteobacteria|c__Gammaproteobacteria|o__Pseudomonadales|f__Pseudomonadaceae|g__Pseudomonas|s__Pseudomonas sp. IB20	k__Bacteria|p__Proteobacteria|c__Gammaproteobacteria|o__Pseudomonadales|f__Pseudomonadaceae|g__Pseudomonas
MAG cluster 740	HLJIp.829_MAG_12	16	14	568011	677409	3965503	0.55688	223.95	100	0	0	85.8902	k__Bacteria|p__Proteobacteria|c__Betaproteobacteria|o__Burkholderiales|f__Alcaligenaceae|g__Alcaligenes|s__Alcaligenes faecalis	k__Bacteria|p__Proteobacteria|c__Betaproteobacteria|o__Burkholderiales|f__Alcaligenaceae|g__Alcaligenes
MAG cluster 741	HLJip.328_MAG_14	6	73	80312	301122	3930554	0.494036	16.55	96.1304	0.434783	0	0	0	k__Bacteria|p__Proteobacteria|c__Alphaproteobacteria|o__Rhizobiales|f__Brucellaceae|g__Pseudochrobactrum
MAG cluster 742	HLJIp.826_MAG_22	11	18	254431	726575	3443962	0.342574	30.29	99.4536	3.64299	0	98.7563	k__Bacteria|p__Firmicutes|c__Bacilli|o__Lactobacillales|f__Carnobacteriaceae|g__Carnobacterium|s__Carnobacterium maltaromaticum	k__Bacteria|p__Firmicutes|c__Bacilli|o__Lactobacillales|f__Carnobacteriaceae|g__Carnobacterium
MAG cluster 743	HLJIp.830_MAG_14	8	24	199603	281515	3314144	0.696136	20.05	99.8343	0.389864	0	81.2394	k__Bacteria|p__Actinobacteria|c__Actinobacteria|o__Micrococcales|f__Microbacteriaceae|g__Leucobacter|s__Leucobacter sp. DSM 101948	k__Bacteria|p__Actinobacteria|c__Actinobacteria|o__Micrococcales|f__Microbacteriaceae|g__Leucobacter
MAG cluster 744	HLJIp.827_MAG_22	13	85	115060	300680	6769301	0.624127	19.61	99.9371	0.628931	0	98.2331	k__Bacteria|p__Actinobacteria|c__Actinobacteria|o__Corynebacteriales|f__Nocardiaceae|g__Rhodococcus|s__Rhodococcus sp. NJ-530	k__Bacteria|p__Actinobacteria|c__Actinobacteria|o__Corynebacteriales|f__Nocardiaceae|g__Rhodococcus
MAG cluster 745	JLds.762_MAG_5	25	91	117827	237334	6184047	0.625814	33.41	99.434	0	0	98.8813	k__Bacteria|p__Actinobacteria|c__Actinobacteria|o__Corynebacteriales|f__Nocardiaceae|g__Rhodococcus|s__Rhodococcus sp. 008	k__Bacteria|p__Actinobacteria|c__Actinobacteria|o__Corynebacteriales|f__Nocardiaceae|g__Rhodococcus
MAG cluster 746	NMGds.57_MAG_11	2	34	258034	596051	5488218	0.623524	21.79	75.0314	0.377358	0	98.3404	k__Bacteria|p__Actinobacteria|c__Actinobacteria|o__Corynebacteriales|f__Nocardiaceae|g__Rhodococcus|s__Rhodococcus qingshengii	k__Bacteria|p__Actinobacteria|c__Actinobacteria|o__Corynebacteriales|f__Nocardiaceae|g__Rhodococcus
MAG cluster 747	XZio.406_MAG_3	4	186	57302	210032	6351809	0.625134	29.76	98.4277	0.990566	0	93.5489	k__Bacteria|p__Actinobacteria|c__Actinobacteria|o__Corynebacteriales|f__Nocardiaceae|g__Rhodococcus|s__Rhodococcus sp. BH4	k__Bacteria|p__Actinobacteria|c__Actinobacteria|o__Corynebacteriales|f__Nocardiaceae|g__Rhodococcus
MAG cluster 748	HLJIp.831_MAG_15	15	27	493203	482676	3643539	0.675834	34.34	97.6608	0.896686	0	80.1721	k__Bacteria|p__Actinobacteria|c__Actinobacteria|o__Micrococcales|f__Microbacteriaceae|g__Leucobacter|s__Leucobacter sp. DSM 101948	k__Bacteria|p__Actinobacteria|c__Actinobacteria|o__Micrococcales|f__Microbacteriaceae|g__Leucobacter
MAG cluster 749	HLJip.328_MAG_12	9	116	40159	176738	3295058	0.705469	15.23	96.1404	0.584795	0	78.5134	k__Bacteria|p__Actinobacteria|c__Actinobacteria|o__Micrococcales|f__Microbacteriaceae|g__Leucobacter|s__Leucobacter sp. DSM 101948	k__Bacteria|p__Actinobacteria|c__Actinobacteria|o__Micrococcales|f__Microbacteriaceae|g__Leucobacter
MAG cluster 750	NMGip.244_MAG_2	3	36	198047	411582	4484424	0.681108	45.69	98.1897	0.474138	0	89.5023	k__Bacteria|p__Proteobacteria|c__Gammaproteobacteria|o__Xanthomonadales|f__Xanthomonadaceae|g__Stenotrophomonas|s__Stenotrophomonas rhizophila	k__Bacteria|p__Proteobacteria|c__Gammaproteobacteria|o__Xanthomonadales|f__Xanthomonadaceae|g__Stenotrophomonas
MAG cluster 751	HLJip.246_MAG_62	8	15	411979	1050216	4820429	0.398378	28.4	99.8413	0.190476	0	0	0	k__Bacteria|p__Bacteroidetes|c__Sphingobacteriia|o__Sphingobacteriales|f__Sphingobacteriaceae|g__Sphingobacterium
MAG cluster 752	JLHl.790_MAG_13	4	97	94218	453215	4048645	0.663916	24.7	98.8128	0.344828	0	91.6146	k__Bacteria|p__Proteobacteria|c__Gammaproteobacteria|o__Xanthomonadales|f__Xanthomonadaceae|g__Stenotrophomonas|s__Stenotrophomonas sp. LM091	k__Bacteria|p__Proteobacteria|c__Gammaproteobacteria|o__Xanthomonadales|f__Xanthomonadaceae|g__Stenotrophomonas
MAG cluster 753	NMGds.53_MAG_4	2	285	20088	91640	3931577	0.671726	10.08	96.3309	1.45115	0	98.7774	k__Bacteria|p__Proteobacteria|c__Gammaproteobacteria|o__Xanthomonadales|f__Xanthomonadaceae|g__Stenotrophomonas|s__Stenotrophomonas sp. LM091	k__Bacteria|p__Proteobacteria|c__Gammaproteobacteria|o__Xanthomonadales|f__Xanthomonadaceae|g__Stenotrophomonas
MAG cluster 754	SXHl.494_MAG_18	1	6	1432098	1607510	4268609	0.664493	102.39	99.6552	0.967433	0	93.3086	k__Bacteria|p__Proteobacteria|c__Gammaproteobacteria|o__Xanthomonadales|f__Xanthomonadaceae|g__Stenotrophomonas|s__Stenotrophomonas sp. LM091	k__Bacteria|p__Proteobacteria|c__Gammaproteobacteria|o__Xanthomonadales|f__Xanthomonadaceae|g__Stenotrophomonas
MAG cluster 755	XZio.403_MAG_4	5	46	142921	454562	4144921	0.67126	26.74	99.3966	0.775862	0	92.0648	k__Bacteria|p__Proteobacteria|c__Gammaproteobacteria|o__Xanthomonadales|f__Xanthomonadaceae|g__Stenotrophomonas|s__Stenotrophomonas sp. LM091	k__Bacteria|p__Proteobacteria|c__Gammaproteobacteria|o__Xanthomonadales|f__Xanthomonadaceae|g__Stenotrophomonas
MAG cluster 756	JLIp.751_MAG_6	6	66	128608	494276	4071919	0.668366	74.79	96.1842	0.545977	0	92.553	k__Bacteria|p__Proteobacteria|c__Gammaproteobacteria|o__Xanthomonadales|f__Xanthomonadaceae|g__Stenotrophomonas|s__Stenotrophomonas sp. LM091	k__Bacteria|p__Proteobacteria|c__Gammaproteobacteria|o__Xanthomonadales|f__Xanthomonadaceae|g__Stenotrophomonas
MAG cluster 757	HLJIp.826_MAG_4	1	569	4957	18855	2721433	0.533072	5.86	51.5517	1.72414	0	88.4679	k__Bacteria|p__Proteobacteria|c__Alphaproteobacteria|o__Rhizobiales|f__Brucellaceae|g__Ochrobactrum|s__Ochrobactrum quorumnocens	k__Bacteria|p__Proteobacteria|c__Alphaproteobacteria|o__Rhizobiales|f__Brucellaceae|g__Ochrobactrum
MAG cluster 758	HLJip.246_MAG_7	1	19	405695	564239	3876175	0.535799	90.06	92.1739	0.434783	0	89.3497	k__Bacteria|p__Proteobacteria|c__Alphaproteobacteria|o__Rhizobiales|f__Brucellaceae|g__Ochrobactrum|s__Ochrobactrum quorumnocens	k__Bacteria|p__Proteobacteria|c__Alphaproteobacteria|o__Rhizobiales|f__Brucellaceae|g__Ochrobactrum
MAG cluster 759	HLJip.328_MAG_34	1	20	343753	788771	4457394	0.533533	17.46	97.3913	0.217391	0	89.0733	k__Bacteria|p__Proteobacteria|c__Alphaproteobacteria|o__Rhizobiales|f__Brucellaceae|g__Ochrobactrum|s__Ochrobactrum quorumnocens	k__Bacteria|p__Proteobacteria|c__Alphaproteobacteria|o__Rhizobiales|f__Brucellaceae|g__Ochrobactrum
MAG cluster 760	HLJip.327_MAG_21	4	176	31327	121226	3843057	0.642456	12.82	94.2767	2.01149	0	84.9825	k__Bacteria|p__Proteobacteria|c__Gammaproteobacteria|o__Xanthomonadales|f__Xanthomonadaceae|g__Stenotrophomonas|s__Stenotrophomonas nitritireducens	k__Bacteria|p__Proteobacteria|c__Gammaproteobacteria|o__Xanthomonadales|f__Xanthomonadaceae|g__Stenotrophomonas
MAG cluster 761	HNHl.1224_MAG_1	4	42	191741	482115	3984246	0.641792	50.48	96.842	1.18077	0	85.2586	k__Bacteria|p__Proteobacteria|c__Gammaproteobacteria|o__Xanthomonadales|f__Xanthomonadaceae|g__Stenotrophomonas|s__Stenotrophomonas sp. KCTC 12332	k__Bacteria|p__Proteobacteria|c__Gammaproteobacteria|o__Xanthomonadales|f__Xanthomonadaceae|g__Stenotrophomonas
MAG cluster 762	HLJIp.828_MAG_39	2	791	8718	38477	5703360	0.341123	6.86	84.8276	5.17241	0	94.8452	k__Bacteria|p__Bacteroidetes|c__Flavobacteriia|o__Flavobacteriales|f__Flavobacteriaceae|g__Flavobacterium|s__Flavobacterium sp. SLB02	k__Bacteria|p__Bacteroidetes|c__Flavobacteriia|o__Flavobacteriales|f__Flavobacteriaceae|g__Flavobacterium
MAG cluster 763	HLJIp.829_MAG_17	4	471	7750	29395	3254121	0.522597	7.53	69.8276	0	0	82.9915	k__Bacteria|p__Proteobacteria|c__Alphaproteobacteria|o__Rhizobiales|f__Brucellaceae|g__Ochrobactrum|s__Ochrobactrum pituitosum	k__Bacteria|p__Proteobacteria|c__Alphaproteobacteria|o__Rhizobiales|f__Brucellaceae|g__Ochrobactrum
MAG cluster 764	HLJip.326_MAG_6	4	133	36665	119388	3485556	0.502049	9.66	97.3082	1.10585	0	0	0	k__Bacteria|p__Proteobacteria|c__Betaproteobacteria|o__Burkholderiales|f__Alcaligenaceae|g__Paenalcaligenes
MAG cluster 765	HNHl.1227_MAG_4	5	21	269788	585820	3354882	0.50397	57	98.5782	0.947867	0	0	0	k__Bacteria|p__Proteobacteria|c__Betaproteobacteria|o__Burkholderiales|f__Alcaligenaceae|g__Alcaligenes
MAG cluster 766	HLJIp.920_MAG_1	2	262	41236	164726	6792610	0.612653	10.76	98.913	0.352026	0	98.6134	k__Bacteria|p__Proteobacteria|c__Gammaproteobacteria|o__Pseudomonadales|f__Pseudomonadaceae|g__Pseudomonas|s__Pseudomonas sp. NC02	k__Bacteria|p__Proteobacteria|c__Gammaproteobacteria|o__Pseudomonadales|f__Pseudomonadaceae|g__Pseudomonas
MAG cluster 767	NMds.1080_MAG_16	6	24	93744	224349	1487118	0.294266	19.4	99.5261	3.08057	0	81.2461	k__Bacteria|p__Proteobacteria|c__Alphaproteobacteria|o__Rickettsiales|s__Rickettsiales bacterium Ac37b	k__Bacteria|p__Proteobacteria|c__Alphaproteobacteria|o__Rickettsiales|s__Rickettsiales bacterium Ac37b
MAG cluster 768	HLJds.1049_MAG_3	7	15	661088	689827	5984911	0.606421	79.58	99.6603	0.0452899	0	98.2953	k__Bacteria|p__Proteobacteria|c__Gammaproteobacteria|o__Pseudomonadales|f__Pseudomonadaceae|g__Pseudomonas|s__Pseudomonas koreensis	k__Bacteria|p__Proteobacteria|c__Gammaproteobacteria|o__Pseudomonadales|f__Pseudomonadaceae|g__Pseudomonas
MAG cluster 769	LNip.256_MAG_1	6	44	257679	537512	5908293	0.603034	59.86	99.6603	0.0588768	0	95.0953	k__Bacteria|p__Proteobacteria|c__Gammaproteobacteria|o__Pseudomonadales|f__Pseudomonadaceae|g__Pseudomonas|s__Pseudomonas fluorescens	k__Bacteria|p__Proteobacteria|c__Gammaproteobacteria|o__Pseudomonadales|f__Pseudomonadaceae|g__Pseudomonas
MAG cluster 770	YNRm.530_MAG_8	1	202	50963	143847	5808743	0.604595	18.98	97.779	1.44283	0	97.0665	k__Bacteria|p__Proteobacteria|c__Gammaproteobacteria|o__Pseudomonadales|f__Pseudomonadaceae|g__Pseudomonas|s__Pseudomonas sp. S150	k__Bacteria|p__Proteobacteria|c__Gammaproteobacteria|o__Pseudomonadales|f__Pseudomonadaceae|g__Pseudomonas
MAG cluster 771	SXHl.631_MAG_6	2	75	137221	393039	5415911	0.603837	400.76	79.2982	0	0	95.0389	k__Bacteria|p__Proteobacteria|c__Gammaproteobacteria|o__Pseudomonadales|f__Pseudomonadaceae|g__Pseudomonas|s__Pseudomonas fluorescens	k__Bacteria|p__Proteobacteria|c__Gammaproteobacteria|o__Pseudomonadales|f__Pseudomonadaceae|g__Pseudomonas
MAG cluster 772	HLJds.1058_MAG_7	2	80	118872	266769	5157094	0.648713	11.32	99.2794	0.93985	0	93.7997	k__Bacteria|p__Actinobacteria|c__Actinobacteria|o__Corynebacteriales|f__Nocardiaceae|g__Rhodococcus|s__Rhodococcus sp. B7740	k__Bacteria|p__Actinobacteria|c__Actinobacteria|o__Corynebacteriales|f__Nocardiaceae|g__Rhodococcus
MAG cluster 773	HLJds.1059_MAG_9	5	49	84884	251727	2628684	0.329013	10.13	99.4475	1.38122	0	97.8917	k__Bacteria|p__Firmicutes|c__Bacilli|o__Bacillales|f__Staphylococcaceae|g__Staphylococcus|s__Staphylococcus succinus	k__Bacteria|p__Firmicutes|c__Bacilli|o__Bacillales|f__Staphylococcaceae|g__Staphylococcus
MAG cluster 774	XJHA.500_MAG_4	4	22	250389	560088	2766595	0.32909	23.09	98.8995	1.38122	0	97.7177	k__Bacteria|p__Firmicutes|c__Bacilli|o__Bacillales|f__Staphylococcaceae|g__Staphylococcus|s__Staphylococcus succinus	k__Bacteria|p__Firmicutes|c__Bacilli|o__Bacillales|f__Staphylococcaceae|g__Staphylococcus
MAG cluster 775	JLIp.751_MAG_22	16	124	35248	114928	2650855	0.323863	13.99	99.4475	1.10497	0	98.8661	k__Bacteria|p__Firmicutes|c__Bacilli|o__Bacillales|f__Staphylococcaceae|g__Staphylococcus|s__Staphylococcus vitulinus	k__Bacteria|p__Firmicutes|c__Bacilli|o__Bacillales|f__Staphylococcaceae|g__Staphylococcus
MAG cluster 776	HLJds.274_MAG_5	2	26	213971	486768	4010210	0.556733	30.77	75	0	0	98.4944	k__Bacteria|p__Proteobacteria|c__Gammaproteobacteria|o__Enterobacterales|f__Erwiniaceae|g__Pantoea|s__Pantoea agglomerans	k__Bacteria|p__Proteobacteria|c__Gammaproteobacteria|o__Enterobacterales|f__Erwiniaceae|g__Pantoea
MAG cluster 777	NMGhc.225_MAG_7	18	67	111768	250684	4681420	0.552739	14.7	99.6675	0.355191	0	98.6324	k__Bacteria|p__Proteobacteria|c__Gammaproteobacteria|o__Enterobacterales|f__Erwiniaceae|g__Pantoea|s__Pantoea agglomerans	k__Bacteria|p__Proteobacteria|c__Gammaproteobacteria|o__Enterobacterales|f__Erwiniaceae|g__Pantoea
MAG cluster 778	YNbm174_MAG_3	1	551	6099	27194	3050222	0.559008	6.79	61.1285	0	0	97.0191	k__Bacteria|p__Proteobacteria|c__Gammaproteobacteria|o__Enterobacterales|f__Erwiniaceae|g__Pantoea|s__Pantoea vagans	k__Bacteria|p__Proteobacteria|c__Gammaproteobacteria|o__Enterobacterales|f__Erwiniaceae|g__Pantoea
MAG cluster 779	XJHA.1098_MAG_1	11	43	186853	383089	4917097	0.550629	12.53	99.3443	0.412959	0	98.7709	k__Bacteria|p__Proteobacteria|c__Gammaproteobacteria|o__Enterobacterales|f__Erwiniaceae|g__Pantoea|s__Pantoea agglomerans	k__Bacteria|p__Proteobacteria|c__Gammaproteobacteria|o__Enterobacterales|f__Erwiniaceae|g__Pantoea
MAG cluster 780	JLhc.216_MAG_3	1	289	24463	140117	4472363	0.545959	10.49	95.967	3.95362	0	99.2097	k__Bacteria|p__Proteobacteria|c__Gammaproteobacteria|o__Enterobacterales|f__Erwiniaceae|g__Pantoea|s__Pantoea vagans	k__Bacteria|p__Proteobacteria|c__Gammaproteobacteria|o__Enterobacterales|f__Erwiniaceae|g__Pantoea
MAG cluster 781	XZio.405_MAG_4	2	160	49981	152883	4659933	0.556998	10.38	99.6066	1.20219	0	91.8281	k__Bacteria|p__Proteobacteria|c__Gammaproteobacteria|o__Enterobacterales|f__Erwiniaceae|g__Pantoea|s__Pantoea agglomerans	k__Bacteria|p__Proteobacteria|c__Gammaproteobacteria|o__Enterobacterales|f__Erwiniaceae|g__Pantoea
MAG cluster 782	YNRm.723_MAG_4	5	34	516135	931544	6282536	0.68103	25.73	97.5089	0.355872	0	79.2463	k__Bacteria|p__Actinobacteria|c__Actinobacteria|o__Streptomycetales|f__Streptomycetaceae|g__Streptomyces|s__Streptomyces lydicus	k__Bacteria|p__Actinobacteria|c__Actinobacteria|o__Streptomycetales|f__Streptomycetaceae|g__Streptomyces
MAG cluster 783	HLJds.279_MAG_10	1	88	117301	351447	4638983	0.560803	22.06	96.8905	0.49505	0	86.0632	k__Bacteria|p__Proteobacteria|c__Gammaproteobacteria|o__Enterobacterales|f__Erwiniaceae|g__Pantoea|s__Pantoea agglomerans	k__Bacteria|p__Proteobacteria|c__Gammaproteobacteria|o__Enterobacterales|f__Erwiniaceae|g__Pantoea
MAG cluster 784	HLJds.759_MAG_5	1	98	66425	188368	4430864	0.564442	10.48	99.725	0.330033	0	86.4217	k__Bacteria|p__Proteobacteria|c__Gammaproteobacteria|o__Enterobacterales|f__Erwiniaceae|g__Pantoea|s__Pantoea agglomerans	k__Bacteria|p__Proteobacteria|c__Gammaproteobacteria|o__Enterobacterales|f__Erwiniaceae|g__Pantoea
MAG cluster 785	HLJds.279_MAG_12	3	151	31918	153676	2770710	0.598611	53.49	91.8097	0.458716	0	98.2782	k__Bacteria|p__Actinobacteria|c__Actinobacteria|o__Micrococcales|f__Micrococcaceae|g__Glutamicibacter|s__Glutamicibacter arilaitensis	k__Bacteria|p__Actinobacteria|c__Actinobacteria|o__Micrococcales|f__Micrococcaceae|g__Glutamicibacter
MAG cluster 786	HLJhj.18_MAG_9	4	38	214303	415561	4364720	0.33439	23.66	99.0196	0.245098	0	90.0852	k__Bacteria|p__Bacteroidetes|c__Flavobacteriia|o__Flavobacteriales|f__Weeksellaceae|g__Chryseobacterium|s__Chryseobacterium balustinum	k__Bacteria|p__Bacteroidetes|c__Flavobacteriia|o__Flavobacteriales|f__Weeksellaceae|g__Chryseobacterium
MAG cluster 787	HLJip.249_MAG_8	1	550	4288	14538	2336136	0.337924	6.84	51.8512	1.73259	0	93.8556	k__Bacteria|p__Bacteroidetes|c__Flavobacteriia|o__Flavobacteriales|f__Weeksellaceae|g__Chryseobacterium|s__Chryseobacterium balustinum	k__Bacteria|p__Bacteroidetes|c__Flavobacteriia|o__Flavobacteriales|f__Weeksellaceae|g__Chryseobacterium
MAG cluster 788	HLJip.249_MAG_10	3	167	20001	69595	2504643	0.407075	15.7	93.7397	0.502283	0	96.2765	k__Bacteria|p__Proteobacteria|c__Gammaproteobacteria|o__Pseudomonadales|f__Moraxellaceae|g__Acinetobacter|s__Acinetobacter sp. dk386	k__Bacteria|p__Proteobacteria|c__Gammaproteobacteria|o__Pseudomonadales|f__Moraxellaceae|g__Acinetobacter
MAG cluster 789	HLJds.283_MAG_2	4	189	25619	61598	2870677	0.676363	31.42	94.4767	0.193798	0	78.4506	k__Bacteria|p__Actinobacteria|c__Actinobacteria|o__Micrococcales|f__Brevibacteriaceae|g__Brevibacterium|s__Brevibacterium sp. CS2	k__Bacteria|p__Actinobacteria|c__Actinobacteria|o__Micrococcales|f__Brevibacteriaceae|g__Brevibacterium
MAG cluster 790	HLJds.794_MAG_9	2	118	44409	99325	3342008	0.391736	10.25	92.7152	0.684327	0	0	0	k__Bacteria|p__Firmicutes|c__Bacilli|o__Bacillales|f__Bacillaceae|g__Virgibacillus
MAG cluster 791	HLJds.794_MAG_12	4	59	148847	222922	3431814	0.702038	66.51	98.4574	0	0	82.1812	k__Bacteria|p__Actinobacteria|c__Actinobacteria|o__Corynebacteriales|f__Gordoniaceae|g__Gordonia|s__Gordonia iterans	k__Bacteria|p__Actinobacteria|c__Actinobacteria|o__Corynebacteriales|f__Gordoniaceae|g__Gordonia
MAG cluster 792	HLJds.793_MAG_27	5	19	266740	1041915	3646855	0.348724	20.64	98.0132	0.883002	0	0	0	k__Bacteria|p__Firmicutes|c__Bacilli|o__Bacillales|f__Bacillaceae|g__Pseudogracilibacillus
MAG cluster 793	HLJds.283_MAG_29	4	23	505700	563859	3548324	0.419304	17.06	99.3289	0	0	79.7611	k__Bacteria|p__Firmicutes|c__Bacilli|o__Bacillales|f__Planococcaceae|g__Sporosarcina|s__Sporosarcina sp. PTS2304	k__Bacteria|p__Firmicutes|c__Bacilli|o__Bacillales|f__Planococcaceae|g__Sporosarcina
MAG cluster 794	HLJip.246_MAG_35	3	20	319487	1034186	4164929	0.550132	37.95	97.1564	0	0	89.9629	k__Bacteria|p__Proteobacteria|c__Betaproteobacteria|o__Burkholderiales|f__Alcaligenaceae|g__Advenella|s__Advenella kashmirensis	k__Bacteria|p__Proteobacteria|c__Betaproteobacteria|o__Burkholderiales|f__Alcaligenaceae|g__Advenella
MAG cluster 795	HLJip.13_MAG_7	4	297	14522	102711	3023653	0.685159	19.9	91	0.0490196	0	82.3709	k__Bacteria|p__Actinobacteria|c__Actinobacteria|o__Corynebacteriales|f__Dietziaceae|g__Dietzia|s__Dietzia lutea	k__Bacteria|p__Actinobacteria|c__Actinobacteria|o__Corynebacteriales|f__Dietziaceae|g__Dietzia
MAG cluster 796	JLhc.218_MAG_23	3	29	374491	478249	4114634	0.402421	17.47	96.7158	0	0	99.0721	k__Bacteria|p__Proteobacteria|c__Gammaproteobacteria|o__Enterobacterales|f__Morganellaceae|g__Providencia|s__Providencia heimbachae	k__Bacteria|p__Proteobacteria|c__Gammaproteobacteria|o__Enterobacterales|f__Morganellaceae|g__Providencia
MAG cluster 797	HLJds.91_MAG_21	2	44	137064	223417	3921821	0.554582	59.96	98.5782	0	0	87.37	k__Bacteria|p__Proteobacteria|c__Betaproteobacteria|o__Burkholderiales|f__Alcaligenaceae|g__Alcaligenes|s__Alcaligenes faecalis	k__Bacteria|p__Proteobacteria|c__Betaproteobacteria|o__Burkholderiales|f__Alcaligenaceae|g__Alcaligenes
MAG cluster 798	HLJds.91_MAG_30	2	45	149394	325535	4171482	0.382274	118.48	91.3514	0.540541	0	81.9714	k__Bacteria|p__Proteobacteria|c__Gammaproteobacteria|o__Enterobacterales|f__Morganellaceae|g__Providencia|s__Providencia heimbachae	k__Bacteria|p__Proteobacteria|c__Gammaproteobacteria|o__Enterobacterales|f__Morganellaceae|g__Providencia
MAG cluster 799	HLJds.92_MAG_7	2	212	12429	42700	2009511	0.491228	205.13	79.972	2.24138	0	80.7851	k__Bacteria|p__Proteobacteria|c__Gammaproteobacteria|o__Pseudomonadales|f__Pseudomonadaceae|g__Pseudomonas|s__Pseudomonas sp. C27(2019)	k__Bacteria|p__Proteobacteria|c__Gammaproteobacteria|o__Pseudomonadales|f__Pseudomonadaceae|g__Pseudomonas
MAG cluster 800	Sxds.778_MAG_20	12	16	588793	804833	6338503	0.591078	136.76	99.3433	0.0452899	0	92.9825	k__Bacteria|p__Proteobacteria|c__Gammaproteobacteria|o__Pseudomonadales|f__Pseudomonadaceae|g__Pseudomonas|s__Pseudomonas sp. RU47	k__Bacteria|p__Proteobacteria|c__Gammaproteobacteria|o__Pseudomonadales|f__Pseudomonadaceae|g__Pseudomonas
MAG cluster 801	HLJhj.220_MAG_13	2	23	276511	637975	4765719	0.545546	18.42	99.3698	0.271144	0	98.816	k__Bacteria|p__Proteobacteria|c__Gammaproteobacteria|o__Enterobacterales|f__Enterobacteriaceae|g__Enterobacter|s__Enterobacter ludwigii	k__Bacteria|p__Proteobacteria|c__Gammaproteobacteria|o__Enterobacterales|f__Enterobacteriaceae|g__Enterobacter
MAG cluster 802	JLIp.927_MAG_9	2	101	84178	142211	5064946	0.620713	21.01	98.1725	1.18881	0	98.6233	k__Bacteria|p__Proteobacteria|c__Gammaproteobacteria|o__Pseudomonadales|f__Pseudomonadaceae|g__Pseudomonas|s__Pseudomonas sp. 02C 26	k__Bacteria|p__Proteobacteria|c__Gammaproteobacteria|o__Pseudomonadales|f__Pseudomonadaceae|g__Pseudomonas
MAG cluster 803	NMds.967_MAG_4	1	56	129605	454626	4802684	0.618833	37.68	77.193	0	0	97.2575	k__Bacteria|p__Proteobacteria|c__Gammaproteobacteria|o__Pseudomonadales|f__Pseudomonadaceae|g__Pseudomonas|s__Pseudomonas sp. 02C 26	k__Bacteria|p__Proteobacteria|c__Gammaproteobacteria|o__Pseudomonadales|f__Pseudomonadaceae|g__Pseudomonas
MAG cluster 804	HLJip.260_MAG_3	4	73	23231	50481	1124946	0.297394	10	96.5398	0.299145	0	98.8566	k__Bacteria|p__Proteobacteria|c__Alphaproteobacteria|o__Rickettsiales|f__Anaplasmataceae|g__Ehrlichia|s__Ehrlichia muris	k__Bacteria|p__Proteobacteria|c__Alphaproteobacteria|o__Rickettsiales|f__Anaplasmataceae|g__Ehrlichia
MAG cluster 805	HbIg.1331_MAG_4	1	6	189577	451710	1085832	0.294865	80.23	100	0	0	93.3441	k__Bacteria|p__Proteobacteria|c__Alphaproteobacteria|o__Rickettsiales|f__Anaplasmataceae|g__Ehrlichia|s__Ehrlichia sp. HF	k__Bacteria|p__Proteobacteria|c__Alphaproteobacteria|o__Rickettsiales|f__Anaplasmataceae|g__Ehrlichia
MAG cluster 806	HLJip.169_MAG_2	1	594	5812	21362	3138038	0.533058	6.58	64.3103	1.72414	0	98.7232	k__Bacteria|p__Proteobacteria|c__Gammaproteobacteria|o__Enterobacterales|f__Enterobacteriaceae|g__Lelliottia|s__Lelliottia amnigena	k__Bacteria|p__Proteobacteria|c__Gammaproteobacteria|o__Enterobacterales|f__Enterobacteriaceae|g__Lelliottia
MAG cluster 807	HLJip.246_MAG_16	1	25	171111	295821	2663564	0.535089	32.79	62.1126	0.859375	0	98.3729	k__Bacteria|p__Proteobacteria|c__Gammaproteobacteria|o__Enterobacterales|f__Enterobacteriaceae|g__Enterobacter|s__Enterobacter sp. 638	k__Bacteria|p__Proteobacteria|c__Gammaproteobacteria|o__Enterobacterales|f__Enterobacteriaceae|g__Enterobacter
MAG cluster 808	HLJip.246_MAG_43	1	111	55843	141158	3529525	0.68095	21.67	87.8066	5.768	0	98.2505	k__Bacteria|p__Actinobacteria|c__Actinobacteria|o__Micrococcales|f__Microbacteriaceae|g__Microbacterium|s__Microbacterium foliorum	k__Bacteria|p__Actinobacteria|c__Actinobacteria|o__Micrococcales|f__Microbacteriaceae|g__Microbacterium
MAG cluster 809	JLds.767_MAG_2	1	138	36264	104595	3320051	0.682535	11.97	80.4365	2.52525	0	98.1609	k__Bacteria|p__Actinobacteria|c__Actinobacteria|o__Micrococcales|f__Microbacteriaceae|g__Microbacterium|s__Microbacterium foliorum	k__Bacteria|p__Actinobacteria|c__Actinobacteria|o__Micrococcales|f__Microbacteriaceae|g__Microbacterium
MAG cluster 810	HLJip.246_MAG_44	2	15	476307	620701	3179626	0.669562	38.74	100	0	0	86.4221	k__Bacteria|p__Proteobacteria|c__Alphaproteobacteria|o__Caulobacterales|f__Caulobacteraceae|g__Brevundimonas|s__Brevundimonas naejangsanensis	k__Bacteria|p__Proteobacteria|c__Alphaproteobacteria|o__Caulobacterales|f__Caulobacteraceae|g__Brevundimonas
MAG cluster 811	HLJip.247_MAG_1	2	5	508727	508727	1447819	0.398068	152.93	93.0233	0.775194	0	89.3286	k__Bacteria|p__Proteobacteria|c__Gammaproteobacteria|o__Legionellales|f__Coxiellaceae|g__Rickettsiella|s__Candidatus Rickettsiella viridis	k__Bacteria|p__Proteobacteria|c__Gammaproteobacteria|o__Legionellales|f__Coxiellaceae|g__Rickettsiella
MAG cluster 812	Sxds.801_MAG_13	2	32	262509	617716	5234434	0.520571	49.18	98.7705	0.491803	0	88.8186	k__Bacteria|p__Proteobacteria|c__Gammaproteobacteria|o__Enterobacterales|f__Yersiniaceae|g__Rahnella|s__Rahnella aquatilis	k__Bacteria|p__Proteobacteria|c__Gammaproteobacteria|o__Enterobacterales|f__Yersiniaceae|g__Rahnella
MAG cluster 813	Sxds.775_MAG_7	2	42	198338	543240	5203429	0.519756	20.08	98.103	0.528233	0	88.6426	k__Bacteria|p__Proteobacteria|c__Gammaproteobacteria|o__Enterobacterales|f__Yersiniaceae|g__Rahnella|s__Rahnella aquatilis	k__Bacteria|p__Proteobacteria|c__Gammaproteobacteria|o__Enterobacterales|f__Yersiniaceae|g__Rahnella
MAG cluster 814	Sxds.785_MAG_37	2	30	230016	613398	4190993	0.341736	25.83	100	0	0	96.6433	k__Bacteria|p__Bacteroidetes|c__Flavobacteriia|o__Flavobacteriales|f__Weeksellaceae|g__Chryseobacterium|s__Chryseobacterium indoltheticum	k__Bacteria|p__Bacteroidetes|c__Flavobacteriia|o__Flavobacteriales|f__Weeksellaceae|g__Chryseobacterium
MAG cluster 815	HLJip.327_MAG_16	3	129	88819	222895	6670834	0.660891	12.39	98.5981	0.992991	0	88.7095	k__Bacteria|p__Proteobacteria|c__Betaproteobacteria|o__Burkholderiales|f__Alcaligenaceae|g__Achromobacter|s__Achromobacter xylosoxidans	k__Bacteria|p__Proteobacteria|c__Betaproteobacteria|o__Burkholderiales|f__Alcaligenaceae|g__Achromobacter
MAG cluster 816	HLJip.328_MAG_41	2	37	147401	367165	3917843	0.415177	13.32	95.4921	0.47619	0	78.232	k__Bacteria|p__Bacteroidetes|c__Sphingobacteriia|o__Sphingobacteriales|f__Sphingobacteriaceae|g__Sphingobacterium|s__Sphingobacterium psychroaquaticum	k__Bacteria|p__Bacteroidetes|c__Sphingobacteriia|o__Sphingobacteriales|f__Sphingobacteriaceae|g__Sphingobacterium
MAG cluster 817	HNHl.1222_MAG_10	4	75	56332	118761	2735007	0.658239	11.26	91.4035	0.877193	0	80.5392	k__Bacteria|p__Actinobacteria|c__Actinobacteria|o__Micrococcales|f__Microbacteriaceae|g__Leucobacter|s__Leucobacter sp. DSM 101948	k__Bacteria|p__Actinobacteria|c__Actinobacteria|o__Micrococcales|f__Microbacteriaceae|g__Leucobacter
MAG cluster 818	HNHl.1223_MAG_16	3	23	145646	335733	1914171	0.356254	35.25	87.7841	0.568182	0	99.8826	k__Bacteria|p__Firmicutes|c__Bacilli|o__Bacillales|f__Staphylococcaceae|g__Staphylococcus|s__Staphylococcus schleiferi	k__Bacteria|p__Firmicutes|c__Bacilli|o__Bacillales|f__Staphylococcaceae|g__Staphylococcus
MAG cluster 819	HNHl.1228_MAG_18	3	230	14468	67667	2346969	0.67086	14.36	88.7977	1.86207	0	83.2271	k__Bacteria|p__Proteobacteria|c__Gammaproteobacteria|o__Xanthomonadales|f__Xanthomonadaceae|g__Luteimonas|s__Luteimonas sp. JM171	k__Bacteria|p__Proteobacteria|c__Gammaproteobacteria|o__Xanthomonadales|f__Xanthomonadaceae|g__Luteimonas
MAG cluster 820	HNHl.1228_MAG_1	2	206	29928	110759	3837918	0.400917	14.57	88.136	1.26126	0	99.4644	k__Bacteria|p__Proteobacteria|c__Gammaproteobacteria|o__Enterobacterales|f__Morganellaceae|g__Providencia|s__Providencia rettgeri	k__Bacteria|p__Proteobacteria|c__Gammaproteobacteria|o__Enterobacterales|f__Morganellaceae|g__Providencia
MAG cluster 821	XJRp.1105_MAG_6	9	186	26259	62808	2927094	0.715856	15.68	93.5264	0.405405	0	84.692	k__Bacteria|p__Actinobacteria|c__Actinobacteria|o__Micrococcales|f__Intrasporangiaceae|g__Janibacter|s__Janibacter indicus	k__Bacteria|p__Actinobacteria|c__Actinobacteria|o__Micrococcales|f__Intrasporangiaceae|g__Janibacter
MAG cluster 822	JSHl.564_MAG_1	2	176	29146	88016	3097358	0.715959	97.32	93.5972	0.18018	0	84.9159	k__Bacteria|p__Actinobacteria|c__Actinobacteria|o__Micrococcales|f__Intrasporangiaceae|g__Janibacter|s__Janibacter indicus	k__Bacteria|p__Actinobacteria|c__Actinobacteria|o__Micrococcales|f__Intrasporangiaceae|g__Janibacter
MAG cluster 823	HNHl.1227_MAG_54	1	37	83742	138905	2309402	0.43939	12.81	96.2441	0.865801	0	0	0	k__Bacteria|p__Proteobacteria|c__Gammaproteobacteria|o__Oceanospirillales|f__Oceanospirillaceae|g__Oceanobacter
MAG cluster 824	HNHl.1228_MAG_3	1	225	10407	40667	2006404	0.440447	7.19	87.2976	1.14409	0	0	0	k__Bacteria|p__Proteobacteria|c__Gammaproteobacteria|o__Oceanospirillales|f__Oceanospirillaceae|g__Bacterioplanes
MAG cluster 825	hnHl.1269_MAG_22	6	60	92667	222702	3011696	0.67381	31.42	96.9994	0.584795	0	80.5547	k__Bacteria|p__Actinobacteria|c__Actinobacteria|o__Micrococcales|f__Microbacteriaceae|g__Leucobacter|s__Leucobacter sp. DSM 101948	k__Bacteria|p__Actinobacteria|c__Actinobacteria|o__Micrococcales|f__Microbacteriaceae|g__Leucobacter
MAG cluster 826	HNHl.1229_MAG_18	2	274	12434	85145	2788908	0.673154	9.01	76.5517	0	0	81.6868	k__Bacteria|p__Proteobacteria|c__Gammaproteobacteria|o__Xanthomonadales|f__Xanthomonadaceae|g__Stenotrophomonas|s__Stenotrophomonas acidaminiphila	k__Bacteria|p__Proteobacteria|c__Gammaproteobacteria|o__Xanthomonadales|f__Xanthomonadaceae|g__Stenotrophomonas
MAG cluster 827	HNHl.1229_MAG_29	2	273	13123	45589	2564911	0.68831	8.49	90.054	2.37548	0	80.4975	k__Bacteria|p__Proteobacteria|c__Gammaproteobacteria|o__Xanthomonadales|f__Xanthomonadaceae|g__Lysobacter|s__Lysobacter maris	k__Bacteria|p__Proteobacteria|c__Gammaproteobacteria|o__Xanthomonadales|f__Xanthomonadaceae|g__Lysobacter
MAG cluster 828	HNHl.1231_MAG_4	3	373	22076	66671	5397186	0.604739	12.94	91.7258	1.01902	0	97.5834	k__Bacteria|p__Proteobacteria|c__Gammaproteobacteria|o__Pseudomonadales|f__Pseudomonadaceae|g__Pseudomonas|s__Pseudomonas moraviensis	k__Bacteria|p__Proteobacteria|c__Gammaproteobacteria|o__Pseudomonadales|f__Pseudomonadaceae|g__Pseudomonas
MAG cluster 829	YNRm.532_MAG_9	3	61	167339	492997	5866174	0.601222	93.96	97.9318	1.41297	0	96.9361	k__Bacteria|p__Proteobacteria|c__Gammaproteobacteria|o__Pseudomonadales|f__Pseudomonadaceae|g__Pseudomonas|s__Pseudomonas moraviensis	k__Bacteria|p__Proteobacteria|c__Gammaproteobacteria|o__Pseudomonadales|f__Pseudomonadaceae|g__Pseudomonas
MAG cluster 830	NMGhc.225_MAG_4	2	58	277210	651239	5817237	0.602057	87.95	97.9393	0.0452899	0	98.249	k__Bacteria|p__Proteobacteria|c__Gammaproteobacteria|o__Pseudomonadales|f__Pseudomonadaceae|g__Pseudomonas|s__Pseudomonas moraviensis	k__Bacteria|p__Proteobacteria|c__Gammaproteobacteria|o__Pseudomonadales|f__Pseudomonadaceae|g__Pseudomonas
MAG cluster 831	JLhl.223_MAG_11	7	134	19738	36321	1830162	0.413985	12.99	97.5575	1.53257	0	85.4129	k__Bacteria|p__Firmicutes|c__Bacilli|o__Bacillales|f__Staphylococcaceae|g__Jeotgalicoccus|s__Jeotgalicoccus saudimassiliensis	k__Bacteria|p__Firmicutes|c__Bacilli|o__Bacillales|f__Staphylococcaceae|g__Jeotgalicoccus
MAG cluster 832	ZJRs.980_MAG_6	5	91	33050	81490	1998905	0.408464	31.53	95.2107	0.957854	0	84.9027	k__Bacteria|p__Firmicutes|c__Bacilli|o__Bacillales|f__Staphylococcaceae|g__Jeotgalicoccus|s__Jeotgalicoccus saudimassiliensis	k__Bacteria|p__Firmicutes|c__Bacilli|o__Bacillales|f__Staphylococcaceae|g__Jeotgalicoccus
MAG cluster 833	SXHl.495_MAG_7	11	50	122609	237196	2856653	0.414028	50.09	95.3984	0.0457875	0	80.2265	k__Bacteria|p__Proteobacteria|c__Gammaproteobacteria|o__Pseudomonadales|f__Moraxellaceae|g__Psychrobacter|s__Psychrobacter sp. PRwf-1	k__Bacteria|p__Proteobacteria|c__Gammaproteobacteria|o__Pseudomonadales|f__Moraxellaceae|g__Psychrobacter
MAG cluster 834	HNHl.1233_MAG_21	1	411	5726	29293	2226060	0.71497	7.23	51.1442	0	0	86.0258	k__Bacteria|p__Proteobacteria|c__Gammaproteobacteria|o__Xanthomonadales|f__Xanthomonadaceae|g__Luteimonas|s__Luteimonas granuli	k__Bacteria|p__Proteobacteria|c__Gammaproteobacteria|o__Xanthomonadales|f__Xanthomonadaceae|g__Luteimonas
MAG cluster 835	JXRs.818_MAG_15	1	159	24570	48634	2509084	0.714829	29	88.2905	1	0	86.9895	k__Bacteria|p__Proteobacteria|c__Gammaproteobacteria|o__Xanthomonadales|f__Xanthomonadaceae|g__Luteimonas|s__Luteimonas granuli	k__Bacteria|p__Proteobacteria|c__Gammaproteobacteria|o__Xanthomonadales|f__Xanthomonadaceae|g__Lysobacter
MAG cluster 836	SGH_MAG_40	1	7	645504	794431	2660324	0.712495	6.47	88.6494	0.862069	0	86.5895	k__Bacteria|p__Proteobacteria|c__Gammaproteobacteria|o__Xanthomonadales|f__Xanthomonadaceae|g__Luteimonas|s__Luteimonas granuli	k__Bacteria|p__Proteobacteria|c__Gammaproteobacteria|o__Xanthomonadales|f__Xanthomonadaceae|g__Luteimonas
MAG cluster 837	JLip.210_MAG_8	6	210	28385	95860	3661119	0.68421	14.72	96.4876	1.51515	0	98.4871	k__Bacteria|p__Actinobacteria|c__Actinobacteria|o__Micrococcales|f__Microbacteriaceae|g__Microbacterium|s__Microbacterium oxydans	k__Bacteria|p__Actinobacteria|c__Actinobacteria|o__Micrococcales|f__Microbacteriaceae|g__Microbacterium
MAG cluster 838	HNHl.1240_MAG_3	4	35	131116	513921	2638360	0.689795	13.06	98.8095	0	0	87.9689	k__Bacteria|p__Actinobacteria|c__Actinobacteria|o__Corynebacteriales|f__Corynebacteriaceae|g__Corynebacterium|s__Corynebacterium xerosis	k__Bacteria|p__Actinobacteria|c__Actinobacteria|o__Corynebacteriales|f__Corynebacteriaceae|g__Corynebacterium
MAG cluster 839	YNHm.1431_MAG_8	2	23	292658	529385	2606761	0.68997	22.49	97.619	0	0	88.0212	k__Bacteria|p__Actinobacteria|c__Actinobacteria|o__Corynebacteriales|f__Corynebacteriaceae|g__Corynebacterium|s__Corynebacterium xerosis	k__Bacteria|p__Actinobacteria|c__Actinobacteria|o__Corynebacteriales|f__Corynebacteriaceae|g__Corynebacterium
MAG cluster 840	ShXhl.419_MAG_30	5	111	49308	107169	3388671	0.604774	14.52	97.38	1.46858	0	87.9034	k__Bacteria|p__Proteobacteria|c__Gammaproteobacteria|o__Pseudomonadales|f__Pseudomonadaceae|g__Pseudomonas|s__Pseudomonas saudiphocaensis	k__Bacteria|p__Proteobacteria|c__Gammaproteobacteria|o__Pseudomonadales|f__Pseudomonadaceae|g__Pseudomonas
MAG cluster 841	JSHl.563_MAG_9	5	211	12724	42464	2282772	0.550567	8.7	85.7856	1.24816	0	81.9579	k__Bacteria|p__Actinobacteria|c__Actinobacteria|o__Corynebacteriales|f__Corynebacteriaceae|g__Corynebacterium|s__Corynebacterium casei	k__Bacteria|p__Actinobacteria|c__Actinobacteria|o__Corynebacteriales|f__Corynebacteriaceae|g__Corynebacterium
MAG cluster 842	HNbm.441_MAG_6	2	8	750546	750546	2771965	0.691236	51.47	100	0.162338	0	91.9826	k__Bacteria|p__Proteobacteria|c__Alphaproteobacteria|o__Caulobacterales|f__Caulobacteraceae|g__Brevundimonas|s__Brevundimonas naejangsanensis	k__Bacteria|p__Proteobacteria|c__Alphaproteobacteria|o__Caulobacterales|f__Caulobacteraceae|g__Brevundimonas
MAG cluster 843	SDhl.32_MAG_15	19	43	92376	173446	1932273	0.387303	18.12	99.4253	0.648869	0	78.5492	k__Bacteria|p__Firmicutes|c__Bacilli|o__Bacillales|f__Staphylococcaceae|g__Jeotgalicoccus|s__Jeotgalicoccus saudimassiliensis	k__Bacteria|p__Firmicutes|c__Bacilli|o__Bacillales|f__Staphylococcaceae|g__Jeotgalicoccus
MAG cluster 844	HbRm.1360_MAG_13	4	179	22111	63582	2665317	0.694774	14.87	95.1922	0.802752	0	81.3315	k__Bacteria|p__Actinobacteria|c__Actinobacteria|o__Micrococcales|f__Micrococcaceae|g__Citricoccus|s__Citricoccus sp. SGAir0253	k__Bacteria|p__Actinobacteria|c__Actinobacteria|o__Micrococcales|f__Micrococcaceae|g__Micrococcus
MAG cluster 845	HbRm.534_MAG_13	3	113	114817	346712	5505183	0.395959	19.69	93.8095	1.04762	0	83.7926	k__Bacteria|p__Bacteroidetes|c__Sphingobacteriia|o__Sphingobacteriales|f__Sphingobacteriaceae|g__Sphingobacterium|s__Sphingobacterium sp. B29	k__Bacteria|p__Bacteroidetes|c__Sphingobacteriia|o__Sphingobacteriales|f__Sphingobacteriaceae|g__Sphingobacterium
MAG cluster 846	ZJbm.115_MAG_6	2	359	16812	77428	4431107	0.642186	11.24	67.0175	0	0	91.6295	k__Bacteria|p__Proteobacteria|c__Gammaproteobacteria|o__Pseudomonadales|f__Pseudomonadaceae|g__Pseudomonas|s__Pseudomonas fulva	k__Bacteria|p__Proteobacteria|c__Gammaproteobacteria|o__Pseudomonadales|f__Pseudomonadaceae|g__Pseudomonas
MAG cluster 847	HbRm.534_MAG_20	4	25	369719	470627	4529267	0.579887	28.13	98.4375	0.0682044	0	97.3885	k__Bacteria|p__Proteobacteria|c__Gammaproteobacteria|o__Enterobacterales|f__Enterobacteriaceae|g__Cronobacter|s__Cronobacter dublinensis	k__Bacteria|p__Proteobacteria|c__Gammaproteobacteria|o__Enterobacterales|f__Enterobacteriaceae|g__Cronobacter
MAG cluster 848	SCRm.1341_MAG_10	2	18	363474	1119300	2628764	0.360326	19.12	98.396	2.20994	0	93.3119	k__Bacteria|p__Firmicutes|c__Bacilli|o__Bacillales|f__Staphylococcaceae|g__Staphylococcus|s__Staphylococcus simulans	k__Bacteria|p__Firmicutes|c__Bacilli|o__Bacillales|f__Staphylococcaceae|g__Staphylococcus
MAG cluster 849	XJHA.1181_MAG_17	5	49	97499	230426	2598253	0.359065	16.55	99.4475	0.70843	0	98.8428	k__Bacteria|p__Firmicutes|c__Bacilli|o__Bacillales|f__Staphylococcaceae|g__Staphylococcus|s__Staphylococcus simulans	k__Bacteria|p__Firmicutes|c__Bacilli|o__Bacillales|f__Staphylococcaceae|g__Staphylococcus
MAG cluster 850	YNHm.1420_MAG_9	2	47	79966	289856	2489584	0.358935	33.15	95.2118	0.552486	0	98.7384	k__Bacteria|p__Firmicutes|c__Bacilli|o__Bacillales|f__Staphylococcaceae|g__Staphylococcus|s__Staphylococcus simulans	k__Bacteria|p__Firmicutes|c__Bacilli|o__Bacillales|f__Staphylococcaceae|g__Staphylococcus
MAG cluster 851	Hm_MAG_2	37	1	1025593	1025593	1025593	0.356907	264.62	86.6279	0	1	0	0	k__Bacteria|p__Proteobacteria|c__Gammaproteobacteria|o__Legionellales|f__Coxiellaceae|g__Coxiella
MAG cluster 852	JXrs.284_MAG_21	3	52	78563	234682	2442140	0.615267	40.39	89.2857	0	0	79.2961	k__Bacteria|p__Actinobacteria|c__Actinobacteria|o__Corynebacteriales|f__Corynebacteriaceae|g__Corynebacterium|s__Corynebacterium xerosis	k__Bacteria|p__Actinobacteria|c__Actinobacteria|o__Corynebacteriales|f__Corynebacteriaceae|g__Corynebacterium
MAG cluster 853	LNHl.473_MAG_2	3	23	215069	446895	3426156	0.584082	16.71	67.0996	0	0	97.6924	k__Bacteria|p__Proteobacteria|c__Gammaproteobacteria|o__Pseudomonadales|f__Pseudomonadaceae|g__Pseudomonas|s__Pseudomonas lundensis	k__Bacteria|p__Proteobacteria|c__Gammaproteobacteria|o__Pseudomonadales|f__Pseudomonadaceae|g__Pseudomonas
MAG cluster 854	TLS_MAG_28	18	1	1157469	1157469	1157469	0.428161	110.1	99.5726	2.81339	0	0	0	k__Bacteria|p__Proteobacteria|c__Alphaproteobacteria|o__Rickettsiales|f__Anaplasmataceae|g__Anaplasma
MAG cluster 855	HnRh.659_MAG_14	3	190	22364	65932	2931142	0.430725	8.85	96.4492	1.1208	0	81.0594	k__Bacteria|p__Proteobacteria|c__Gammaproteobacteria|o__Pseudomonadales|f__Moraxellaceae|g__Acinetobacter|s__Acinetobacter indicus	k__Bacteria|p__Proteobacteria|c__Gammaproteobacteria|o__Pseudomonadales|f__Moraxellaceae|g__Acinetobacter
MAG cluster 856	HnRm.643_MAG_15	2	22	176590	496141	2756642	0.640749	36.31	92.7477	0	0	79.3316	k__Bacteria|p__Actinobacteria|c__Actinobacteria|o__Micrococcales|f__Dermacoccaceae|g__Dermacoccus|s__Dermacoccus abyssi	k__Bacteria|p__Actinobacteria|c__Actinobacteria|o__Micrococcales|f__Dermacoccaceae|g__Dermacoccus
MAG cluster 857	HnRm.644_MAG_30	2	43	120230	442082	2789245	0.648584	21.11	94.8649	0	0	79.0839	k__Bacteria|p__Actinobacteria|c__Actinobacteria|o__Micrococcales|f__Dermacoccaceae|g__Dermacoccus|s__Dermacoccus abyssi	k__Bacteria|p__Actinobacteria|c__Actinobacteria|o__Micrococcales|f__Dermacoccaceae|g__Dermacoccus
MAG cluster 858	HnRm.648_MAG_38	3	98	106019	423686	5297161	0.639961	69.01	89.6417	0.236005	0	92.9585	k__Bacteria|p__Proteobacteria|c__Gammaproteobacteria|o__Pseudomonadales|f__Pseudomonadaceae|g__Pseudomonas|s__Pseudomonas putida	k__Bacteria|p__Proteobacteria|c__Gammaproteobacteria|o__Pseudomonadales|f__Pseudomonadaceae|g__Pseudomonas
MAG cluster 859	HnRm.648_MAG_9	3	8	495576	453779	2944958	0.593481	19.55	98.8304	0.730994	0	0	0	k__Bacteria|p__Actinobacteria|c__Actinobacteria|o__Micrococcales|f__Microbacteriaceae|g__Leucobacter
MAG cluster 860	HnRm.643_MAG_33	2	200	16824	60480	2213273	0.687127	14.09	88.9728	1.32159	0	87.7694	k__Bacteria|p__Actinobacteria|c__Actinobacteria|o__Corynebacteriales|f__Corynebacteriaceae|g__Corynebacterium|s__Corynebacterium humireducens	k__Bacteria|p__Actinobacteria|c__Actinobacteria|o__Corynebacteriales|f__Corynebacteriaceae|g__Corynebacterium
MAG cluster 861	HnRm.644_MAG_38	2	221	10113	60880	1793024	0.328423	13.34	84.3462	0.828729	0	79.2577	k__Bacteria|p__Firmicutes|c__Bacilli|o__Bacillales|f__Staphylococcaceae|g__Macrococcus|s__Macrococcus sp. IME1552	k__Bacteria|p__Firmicutes|c__Bacilli|o__Bacillales|f__Staphylococcaceae|g__Macrococcus
MAG cluster 862	HnRm.644_MAG_73	2	76	49295	141674	2046945	0.639299	12.85	94.121	0.342633	0	81.0151	k__Bacteria|p__Actinobacteria|c__Actinobacteria|o__Corynebacteriales|f__Corynebacteriaceae|g__Corynebacterium|s__Corynebacterium mycetoides	k__Bacteria|p__Actinobacteria|c__Actinobacteria|o__Corynebacteriales|f__Corynebacteriaceae|g__Corynebacterium
MAG cluster 863	HnRm.644_MAG_54	2	147	27168	83464	2638511	0.636113	16.32	96.5856	2.16216	0	78.8708	k__Bacteria|p__Actinobacteria|c__Actinobacteria|o__Micrococcales|f__Dermacoccaceae|g__Dermacoccus|s__Dermacoccus abyssi	k__Bacteria|p__Actinobacteria|c__Actinobacteria|o__Micrococcales|f__Dermacoccaceae|g__Dermacoccus
MAG cluster 864	SCRm.1345_MAG_44	5	62	87877	200386	2927267	0.552972	21.91	84.8105	0.802752	0	83.7891	k__Bacteria|p__Actinobacteria|c__Actinobacteria|o__Micrococcales|f__Micrococcaceae|g__Glutamicibacter|s__Glutamicibacter mishrai	k__Bacteria|p__Actinobacteria|c__Actinobacteria|o__Micrococcales|f__Micrococcaceae|g__Arthrobacter
MAG cluster 865	HnRm.648_MAG_21	2	73	57617	177580	2260701	0.575383	15.64	93.9498	7.30594	0	79.7235	k__Bacteria|p__Actinobacteria|c__Actinobacteria|o__Corynebacteriales|f__Corynebacteriaceae|g__Corynebacterium|s__Corynebacterium resistens	k__Bacteria|p__Actinobacteria|c__Actinobacteria|o__Corynebacteriales|f__Corynebacteriaceae|g__Corynebacterium
MAG cluster 866	HnRm.643_MAG_8	2	60	40319	200605	1690239	0.35453	292.5	58.6207	0	0	0	0	k__Bacteria|p__Firmicutes|c__Bacilli|o__Bacillales|f__Bacillaceae|g__Virgibacillus
MAG cluster 867	HnRm.644_MAG_60	2	31	121918	332520	2638492	0.35704	31.67	88.987	0.176678	0	0	0	k__Bacteria|p__Bacteroidetes|c__Flavobacteriia|o__Flavobacteriales|f__Flavobacteriaceae|g__Flavobacterium
MAG cluster 868	hnHl.1270_MAG_26	5	50	126903	233561	3057214	0.35408	37.93	98.8221	1.17786	0	0	0	k__Bacteria|p__Bacteroidetes|c__Flavobacteriia|o__Flavobacteriales|f__Flavobacteriaceae|g__Flavobacterium
MAG cluster 869	HnRm.645_MAG_16	2	56	175157	488384	4467192	0.284703	17.01	93.2414	3.88068	0	96.2878	k__Bacteria|p__Firmicutes|c__Clostridia|o__Clostridiales|f__Clostridiaceae|g__Clostridium|s__Clostridium argentinense	k__Bacteria|p__Firmicutes|c__Clostridia|o__Clostridiales|f__Clostridiaceae|g__Clostridium
MAG cluster 870	HnRm.647_MAG_31	2	314	22333	133295	4264846	0.373997	9.19	85.4931	1.97328	0	0	0	k__Bacteria|p__Firmicutes|c__Bacilli|o__Bacillales|f__Bacillaceae|g__Bacillus
MAG cluster 871	HnRm.647_MAG_24	2	48	143768	358046	4047410	0.293439	16.46	98.3871	1.66219	0	0	0	k__Bacteria|p__Firmicutes|c__Clostridia|o__Clostridiales|f__Clostridiaceae|g__Clostridium
MAG cluster 872	HnRm.647_MAG_4	2	237	21096	124190	3709291	0.567132	12.28	88.5289	1.55685	0	93.6513	k__Bacteria|p__Proteobacteria|c__Gammaproteobacteria|o__Enterobacterales|f__Enterobacteriaceae|g__Pseudescherichia|s__Pseudescherichia vulneris	k__Bacteria|p__Proteobacteria|c__Gammaproteobacteria|o__Enterobacterales|f__Enterobacteriaceae|g__Pseudescherichia
MAG cluster 873	HnRm.743_MAG_31	3	241	7743	23538	1608807	0.428669	9.53	76.1157	3.49617	0	85.4952	k__Bacteria|p__Firmicutes|c__Bacilli|o__Bacillales|f__Staphylococcaceae|g__Jeotgalicoccus|s__Jeotgalicoccus saudimassiliensis	k__Bacteria|p__Firmicutes|c__Bacilli|o__Bacillales|f__Staphylococcaceae|g__Jeotgalicoccus
MAG cluster 874	HnRm.743_MAG_8	4	95	91186	193629	5283873	0.577823	26.76	66.7241	0	0	99.0716	k__Bacteria|p__Proteobacteria|c__Gammaproteobacteria|o__Enterobacterales|f__Enterobacteriaceae|g__Klebsiella|s__Klebsiella variicola	k__Bacteria|p__Proteobacteria|c__Gammaproteobacteria|o__Enterobacterales|f__Enterobacteriaceae|g__Klebsiella
MAG cluster 875	SCRm.1357_MAG_4	7	15	737865	1280808	5405863	0.575337	73.32	98.8095	0.252149	0	99.836	k__Bacteria|p__Proteobacteria|c__Gammaproteobacteria|o__Enterobacterales|f__Enterobacteriaceae|g__Klebsiella|s__Klebsiella variicola	k__Bacteria|p__Proteobacteria|c__Gammaproteobacteria|o__Enterobacterales|f__Enterobacteriaceae|g__Klebsiella
MAG cluster 876	HnRm.737_MAG_15	2	77	65673	223006	3034913	0.400449	20.37	93.0523	0.313112	0	96.8699	k__Bacteria|p__Proteobacteria|c__Gammaproteobacteria|o__Pseudomonadales|f__Moraxellaceae|g__Acinetobacter|s__Acinetobacter ursingii	k__Bacteria|p__Proteobacteria|c__Gammaproteobacteria|o__Pseudomonadales|f__Moraxellaceae|g__Acinetobacter
MAG cluster 877	ShXds.147_MAG_22	2	40	177698	272601	4407244	0.537442	15.7	97.8731	0.165017	0	99.1519	k__Bacteria|p__Proteobacteria|c__Gammaproteobacteria|o__Enterobacterales|f__Erwiniaceae|g__Pantoea|s__Pantoea ananatis	k__Bacteria|p__Proteobacteria|c__Gammaproteobacteria|o__Enterobacterales|f__Erwiniaceae|g__Pantoea
MAG cluster 878	SXHl.1374_MAG_3	2	289	6919	26579	1792781	0.349574	6.43	82.9804	1.83081	0	99.3204	k__Bacteria|p__Firmicutes|c__Bacilli|o__Lactobacillales|f__Streptococcaceae|g__Lactococcus|s__Lactococcus lactis	k__Bacteria|p__Firmicutes|c__Bacilli|o__Lactobacillales|f__Streptococcaceae|g__Lactococcus
MAG cluster 879	JLIp.926_MAG_18	4	161	42143	139185	4325065	0.70414	11.14	97.9532	0.779727	0	83.3016	k__Bacteria|p__Actinobacteria|c__Actinobacteria|o__Micrococcales|f__Dermabacteraceae|g__Brachybacterium|s__Brachybacterium sp. P6-10-X1	k__Bacteria|p__Actinobacteria|c__Actinobacteria|o__Corynebacteriales|f__Corynebacteriaceae|g__Corynebacterium
MAG cluster 880	JLHj.620_MAG_6	4	145	43977	130700	3890105	0.716508	14.21	96.4035	1.46199	0	99.3378	k__Bacteria|p__Actinobacteria|c__Actinobacteria|o__Micrococcales|f__Dermabacteraceae|g__Brachybacterium|s__Brachybacterium ginsengisoli	k__Bacteria|p__Actinobacteria|c__Actinobacteria|o__Micrococcales|f__Dermabacteraceae|g__Brachybacterium
MAG cluster 881	JLIp.926_MAG_11	3	27	539049	969532	6517153	0.64195	41.55	98.7734	0.46729	0	87.6109	k__Bacteria|p__Proteobacteria|c__Betaproteobacteria|o__Burkholderiales|f__Alcaligenaceae|g__Achromobacter|s__Achromobacter spanius	k__Bacteria|p__Proteobacteria|c__Betaproteobacteria|o__Burkholderiales|f__Alcaligenaceae|g__Achromobacter
MAG cluster 882	JLhl.223_MAG_14	7	20	357015	448006	4484307	0.58057	90.93	99.1116	0.928962	0	99.1904	k__Bacteria|p__Proteobacteria|c__Gammaproteobacteria|o__Enterobacterales|f__Erwiniaceae|g__Mixta|s__Mixta gaviniae	k__Bacteria|p__Proteobacteria|c__Gammaproteobacteria|o__Enterobacterales|f__Erwiniaceae|g__Mixta
MAG cluster 883	JLHl.791_MAG_3	4	45	88076	220062	2225617	0.332492	20.39	99.2264	0.175866	0	81.3702	k__Bacteria|p__Firmicutes|c__Bacilli|o__Bacillales|f__Staphylococcaceae|g__Staphylococcus|s__Staphylococcus haemolyticus	k__Bacteria|p__Firmicutes|c__Bacilli|o__Bacillales|f__Staphylococcaceae|g__Staphylococcus
MAG cluster 884	JLhl.243_MAG_10	9	32	161783	257585	2375654	0.449544	16.25	98.773	1.53374	0	98.3153	k__Bacteria|p__Firmicutes|c__Bacilli|o__Lactobacillales|f__Leuconostocaceae|g__Weissella|s__Weissella cibaria	k__Bacteria|p__Firmicutes|c__Bacilli|o__Lactobacillales|f__Leuconostocaceae|g__Weissella
MAG cluster 885	JLHl.791_MAG_17	6	45	145716	509508	3297476	0.294704	12.82	96.5212	0	0	80.6771	k__Bacteria|p__Bacteroidetes|c__Flavobacteriia|o__Flavobacteriales|f__Weeksellaceae|g__Empedobacter|s__Empedobacter brevis	k__Bacteria|p__Bacteroidetes|c__Flavobacteriia|o__Flavobacteriales|f__Weeksellaceae|g__Chishuiella
MAG cluster 886	SCRm.1347_MAG_23	5	104	25808	48980	1839079	0.420524	44.44	89.3199	1.341	0	83.9374	k__Bacteria|p__Firmicutes|c__Bacilli|o__Bacillales|f__Staphylococcaceae|g__Jeotgalicoccus|s__Jeotgalicoccus saudimassiliensis	k__Bacteria|p__Firmicutes|c__Bacilli|o__Bacillales|f__Staphylococcaceae|g__Jeotgalicoccus
MAG cluster 887	NMGhaa.435_MAG_58	2	6	1281040	1281040	2151874	0.412418	19.1	98.2759	1.91571	0	83.6665	k__Bacteria|p__Firmicutes|c__Bacilli|o__Bacillales|f__Staphylococcaceae|g__Jeotgalicoccus|s__Jeotgalicoccus saudimassiliensis	k__Bacteria|p__Firmicutes|c__Bacilli|o__Bacillales|f__Staphylococcaceae|g__Jeotgalicoccus
MAG cluster 888	SXHl.495_MAG_2	5	17	298798	298798	2216903	0.413465	67.32	98.2759	1.341	0	83.531	k__Bacteria|p__Firmicutes|c__Bacilli|o__Bacillales|f__Staphylococcaceae|g__Jeotgalicoccus|s__Jeotgalicoccus saudimassiliensis	k__Bacteria|p__Firmicutes|c__Bacilli|o__Bacillales|f__Staphylococcaceae|g__Jeotgalicoccus
MAG cluster 889	TLS_MAG_32	3	1	2252614	2252614	2252614	0.414945	103.98	98.8506	1.341	0	83.907	k__Bacteria|p__Firmicutes|c__Bacilli|o__Bacillales|f__Staphylococcaceae|g__Jeotgalicoccus|s__Jeotgalicoccus saudimassiliensis	k__Bacteria|p__Firmicutes|c__Bacilli|o__Bacillales|f__Staphylococcaceae|g__Jeotgalicoccus
MAG cluster 890	JLIp.591_MAG_4	2	341	15653	96244	3718937	0.655851	54.68	81.4922	0.581395	0	83.514	k__Bacteria|p__Actinobacteria|c__Actinobacteria|o__Micrococcales|f__Brevibacteriaceae|g__Brevibacterium|s__Brevibacterium sp. WO024	k__Bacteria|p__Actinobacteria|c__Actinobacteria|o__Micrococcales|f__Brevibacteriaceae|g__Brevibacterium
MAG cluster 891	JLIp.622_MAG_4	6	17	322616	561959	3475916	0.382089	56	99.726	0.0684932	0	85.335	k__Bacteria|p__Proteobacteria|c__Gammaproteobacteria|o__Pseudomonadales|f__Moraxellaceae|g__Acinetobacter|s__Acinetobacter junii	k__Bacteria|p__Proteobacteria|c__Gammaproteobacteria|o__Pseudomonadales|f__Moraxellaceae|g__Acinetobacter
MAG cluster 892	Sxds.786_MAG_1	5	45	132157	349647	4401782	0.555538	13.95	98.3383	0.124008	0	91.5597	k__Bacteria|p__Proteobacteria|c__Gammaproteobacteria|o__Enterobacterales|f__Enterobacteriaceae|g__Enterobacter|s__Enterobacter sp. SA187	k__Bacteria|p__Proteobacteria|c__Gammaproteobacteria|o__Enterobacterales|f__Enterobacteriaceae|g__Enterobacter
MAG cluster 893	JLIp.623_MAG_18	4	150	26177	87896	2657301	0.366874	9.01	92.8055	0.331126	0	98.8249	k__Bacteria|p__Firmicutes|c__Bacilli|o__Bacillales|f__Planococcaceae|g__Kurthia|s__Kurthia zopfii	k__Bacteria|p__Firmicutes|c__Bacilli|o__Bacillales|f__Planococcaceae|g__Kurthia
MAG cluster 894	JLds.767_MAG_11	3	20	479078	837651	4493694	0.627314	24.73	100	0.409836	0	81.3794	k__Bacteria|p__Proteobacteria|c__Alphaproteobacteria|o__Rhizobiales|f__Hyphomicrobiaceae|g__Devosia|s__Devosia ginsengisoli	k__Bacteria|p__Proteobacteria|c__Alphaproteobacteria|o__Rhizobiales|f__Hyphomicrobiaceae|g__Devosia
MAG cluster 895	JLIp.751_MAG_20	3	66	56822	334748	2490536	0.355963	17.81	90.106	1.35453	0	78.2684	k__Bacteria|p__Bacteroidetes|c__Flavobacteriia|o__Flavobacteriales|f__Flavobacteriaceae|g__Myroides|s__Myroides odoratimimus	k__Bacteria|p__Bacteroidetes|c__Flavobacteriia|o__Flavobacteriales|f__Flavobacteriaceae|g__Myroides
MAG cluster 896	JLds.766_MAG_20	5	15	480314	914869	4487483	0.551136	151.76	99.0585	0.334821	0	98.0917	k__Bacteria|p__Proteobacteria|c__Gammaproteobacteria|o__Enterobacterales|f__Enterobacteriaceae|g__Lelliottia|s__Lelliottia sp. WB101	k__Bacteria|p__Proteobacteria|c__Gammaproteobacteria|o__Enterobacterales|f__Enterobacteriaceae|g__Lelliottia
MAG cluster 897	JLIp.751_MAG_46	2	167	27430	90637	2779846	0.383339	15.54	75.1567	1.72414	0	97.7487	k__Bacteria|p__Proteobacteria|c__Gammaproteobacteria|o__Pseudomonadales|f__Moraxellaceae|g__Acinetobacter|s__Acinetobacter sp. TTH0-4	k__Bacteria|p__Proteobacteria|c__Gammaproteobacteria|o__Pseudomonadales|f__Moraxellaceae|g__Acinetobacter
MAG cluster 898	JLds.766_MAG_18	3	221	21492	64158	3263145	0.657495	8.08	94.393	2.99228	0	89.1605	k__Bacteria|p__Actinobacteria|c__Actinobacteria|o__Corynebacteriales|f__Corynebacteriaceae|g__Corynebacterium|s__Corynebacterium glyciniphilum	k__Bacteria|p__Actinobacteria|c__Actinobacteria|o__Corynebacteriales|f__Corynebacteriaceae|g__Corynebacterium
MAG cluster 899	NMds.1083_MAG_14	4	27	179413	279818	2700419	0.369184	26.81	99.6255	0	0	99.6472	k__Bacteria|p__Firmicutes|c__Bacilli|o__Lactobacillales|f__Enterococcaceae|g__Enterococcus|s__Enterococcus hirae	k__Bacteria|p__Firmicutes|c__Bacilli|o__Lactobacillales|f__Enterococcaceae|g__Enterococcus
MAG cluster 900	XJHA.1186_MAG_22	4	151	22473	112590	2073945	0.560656	14.67	82.3291	0.524246	0	0	0	k__Bacteria|p__Actinobacteria|c__Actinobacteria|o__Micrococcales|f__Micrococcaceae|g__Yaniella
MAG cluster 901	JSHl.563_MAG_11	2	30	161461	432507	3053749	0.426149	30.91	97.5342	0	0	97.2724	k__Bacteria|p__Proteobacteria|c__Gammaproteobacteria|o__Pseudomonadales|f__Moraxellaceae|g__Acinetobacter|s__Acinetobacter schindleri	k__Bacteria|p__Proteobacteria|c__Gammaproteobacteria|o__Pseudomonadales|f__Moraxellaceae|g__Acinetobacter
MAG cluster 902	NMGhaa.435_MAG_54	4	42	95784	193864	2984576	0.425909	17.3	98.6853	0.410959	0	97.1432	k__Bacteria|p__Proteobacteria|c__Gammaproteobacteria|o__Pseudomonadales|f__Moraxellaceae|g__Acinetobacter|s__Acinetobacter schindleri	k__Bacteria|p__Proteobacteria|c__Gammaproteobacteria|o__Pseudomonadales|f__Moraxellaceae|g__Acinetobacter
MAG cluster 903	XYa_MAG_23	1	6	796105	1264648	3232153	0.421138	4.17	96.5265	1.43836	0	95.1184	k__Bacteria|p__Proteobacteria|c__Gammaproteobacteria|o__Pseudomonadales|f__Moraxellaceae|g__Acinetobacter|s__Acinetobacter schindleri	k__Bacteria|p__Proteobacteria|c__Gammaproteobacteria|o__Pseudomonadales|f__Moraxellaceae|g__Acinetobacter
MAG cluster 904	JSHl.563_MAG_30	2	27	254341	462352	3913659	0.680214	21.52	97.9798	1.6835	0	79.0136	k__Bacteria|p__Actinobacteria|c__Actinobacteria|o__Micrococcales|f__Microbacteriaceae|g__Microbacterium|s__Microbacterium sp. PAMC 28756	k__Bacteria|p__Actinobacteria|c__Actinobacteria|o__Micrococcales|f__Microbacteriaceae|g__Microbacterium
MAG cluster 905	JSHl.563_MAG_3	2	69	47755	110033	2065195	0.657529	43.03	92.3401	0.3367	0	78.7909	k__Bacteria|p__Actinobacteria|c__Actinobacteria|o__Micrococcales|f__Microbacteriaceae|g__Agrococcus|s__Agrococcus carbonis	k__Bacteria|p__Actinobacteria|c__Actinobacteria|o__Micrococcales|f__Microbacteriaceae|g__Agrococcus
MAG cluster 906	SCRm.1345_MAG_38	13	101	36647	92679	2380589	0.727792	96.01	96.3123	0.917431	0	83.3305	k__Bacteria|p__Actinobacteria|c__Actinobacteria|o__Micrococcales|f__Micrococcaceae|g__Micrococcus|s__Micrococcus luteus	k__Bacteria|p__Actinobacteria|c__Actinobacteria|o__Micrococcales|f__Micrococcaceae|g__Micrococcus
MAG cluster 907	NMds.965_MAG_2	6	4	491638	360763	916024	0.310648	25.71	100	0	0	76.6252	k__Bacteria|p__Proteobacteria|c__Alphaproteobacteria|o__Rickettsiales|f__Candidatus Midichloriaceae|g__Candidatus Midichloria|s__Candidatus Midichloria mitochondrii	k__Bacteria|p__Proteobacteria|c__Alphaproteobacteria|o__Rickettsiales|f__Candidatus Midichloriaceae|g__Candidatus Midichloria
MAG cluster 908	JXrs.284_MAG_5	2	276	6630	17858	1575946	0.498537	7.08	78.4373	1.64689	0	77.4029	k__Bacteria|p__Firmicutes|c__Bacilli|o__Bacillales|f__Staphylococcaceae|g__Salinicoccus|s__Salinicoccus sp. BAB 3246	k__Bacteria|p__Firmicutes|c__Bacilli|o__Bacillales|f__Staphylococcaceae|g__Salinicoccus
MAG cluster 909	JXhl.350_MAG_6	2	79	61038	208358	3110049	0.557696	11.96	95.1655	3.41033	0	0	0	k__Bacteria|p__Actinobacteria|c__Actinobacteria|o__Micrococcales|f__Micrococcaceae|g__Enteractinococcus
MAG cluster 910	TLS_MAG_13	3	13	264904	437378	2494869	0.349252	60.76	99.8208	0.268817	0	0	0	k__Bacteria|p__Bacteroidetes|c__Flavobacteriia|o__Flavobacteriales|f__Flavobacteriaceae|g__Zobellia
MAG cluster 911	XJHA.1185_MAG_16	5	16	235145	323448	2486730	0.347816	19.18	100	0	0	0	0	k__Bacteria|p__Bacteroidetes|c__Flavobacteriia|o__Flavobacteriales|f__Weeksellaceae|g__Ornithobacterium
MAG cluster 912	LHE_MAG_2	6	1	1283324	1283324	1283324	0.409202	292.13	87.4031	0	1	0	0	k__Bacteria|p__Proteobacteria|c__Gammaproteobacteria|o__Legionellales|f__Coxiellaceae|g__Coxiella
MAG cluster 913	YNHm.1419_MAG_1	6	28	207149	708569	2586862	0.327341	29.92	99.4475	1.6931	0	99.1078	k__Bacteria|p__Firmicutes|c__Bacilli|o__Bacillales|f__Staphylococcaceae|g__Staphylococcus|s__Staphylococcus kloosii	k__Bacteria|p__Firmicutes|c__Bacilli|o__Bacillales|f__Staphylococcaceae|g__Staphylococcus
MAG cluster 914	XYa_MAG_43	3	2	4534799	4534799	5459732	0.696334	4.58	95.8791	0.549451	0	81.8311	k__Bacteria|p__Actinobacteria|c__Actinobacteria|o__Streptosporangiales|f__Nocardiopsaceae|g__Nocardiopsis|s__Nocardiopsis dassonvillei	k__Bacteria|p__Actinobacteria|c__Actinobacteria|o__Streptosporangiales|f__Nocardiopsaceae|g__Nocardiopsis
MAG cluster 915	NMGds.52_MAG_3	2	33	215534	476755	4006744	0.57506	24.69	96.9287	0.62748	0	81.8599	k__Bacteria|p__Proteobacteria|c__Gammaproteobacteria|o__Enterobacterales|f__Enterobacteriaceae|g__Cronobacter|s__Cronobacter universalis	k__Bacteria|p__Proteobacteria|c__Gammaproteobacteria|o__Enterobacterales|f__Enterobacteriaceae|g__Siccibacter
MAG cluster 916	XYa_MAG_28	7	1	3053011	3053011	3053011	0.389644	55.77	100	0	1	80.7278	k__Bacteria|p__Proteobacteria|c__Gammaproteobacteria|o__Pseudomonadales|f__Moraxellaceae|g__Acinetobacter|s__Acinetobacter sp. 323-1	k__Bacteria|p__Proteobacteria|c__Gammaproteobacteria|o__Pseudomonadales|f__Moraxellaceae|g__Acinetobacter
MAG cluster 917	YNIo.1451_MAG_12	7	40	139283	438237	3020046	0.388545	13.87	99.8202	0.410959	0	80.5215	k__Bacteria|p__Proteobacteria|c__Gammaproteobacteria|o__Pseudomonadales|f__Moraxellaceae|g__Acinetobacter|s__Acinetobacter lwoffii	k__Bacteria|p__Proteobacteria|c__Gammaproteobacteria|o__Pseudomonadales|f__Moraxellaceae|g__Acinetobacter
MAG cluster 918	XYa_MAG_22	5	6	563421	1054012	2368187	0.507269	10.75	94.1171	0.637326	0	0	0	k__Bacteria|p__Proteobacteria|c__Gammaproteobacteria|o__Alteromonadales|f__Idiomarinaceae|g__Aliidiomarina
MAG cluster 919	NMGha.313_MAG_18	4	159	24622	79369	2393352	0.597423	28.2	83.6004	1.2931	0	80.1088	k__Bacteria|p__Proteobacteria|c__Gammaproteobacteria|o__Oceanospirillales|f__Halomonadaceae|g__Halomonas|s__Halomonas sp. BC-M4-5	k__Bacteria|p__Proteobacteria|c__Gammaproteobacteria|o__Oceanospirillales|f__Halomonadaceae|g__Halomonas
MAG cluster 920	XJRt.1088_MAG_41	12	13	387781	561783	2672191	0.597808	51.13	90.5172	1.07759	0	79.8018	k__Bacteria|p__Proteobacteria|c__Gammaproteobacteria|o__Oceanospirillales|f__Halomonadaceae|g__Halomonas|s__Halomonas sp. BC-M4-5	k__Bacteria|p__Proteobacteria|c__Gammaproteobacteria|o__Oceanospirillales|f__Halomonadaceae|g__Halomonas
MAG cluster 921	XYa_MAG_18	6	2	2717375	2717375	2742393	0.706072	3.23	98.8276	0	0	81.5753	k__Bacteria|p__Proteobacteria|c__Gammaproteobacteria|o__Xanthomonadales|f__Xanthomonadaceae|g__Lysobacter|s__Lysobacter maris	k__Bacteria|p__Proteobacteria|c__Gammaproteobacteria|o__Xanthomonadales|f__Xanthomonadaceae|g__Lysobacter
MAG cluster 922	NMds.1079_MAG_14	6	103	38985	131529	2359975	0.708488	35.93	92.8511	0	0	81.5615	k__Bacteria|p__Proteobacteria|c__Gammaproteobacteria|o__Xanthomonadales|f__Xanthomonadaceae|g__Lysobacter|s__Lysobacter maris	k__Bacteria|p__Proteobacteria|c__Gammaproteobacteria|o__Xanthomonadales|f__Xanthomonadaceae|g__Lysobacter
MAG cluster 923	XJHA.1184_MAG_14	5	6	1378085	1378085	2643450	0.705523	26.34	99.2989	0.287356	0	81.6128	k__Bacteria|p__Proteobacteria|c__Gammaproteobacteria|o__Xanthomonadales|f__Xanthomonadaceae|g__Lysobacter|s__Lysobacter maris	k__Bacteria|p__Proteobacteria|c__Gammaproteobacteria|o__Xanthomonadales|f__Xanthomonadaceae|g__Lysobacter
MAG cluster 924	NMGhaa.433_MAG_9	3	327	7522	40210	2082527	0.718835	42.83	66.049	1.69608	0	93.9782	k__Bacteria|p__Actinobacteria|c__Actinobacteria|o__Corynebacteriales|f__Dietziaceae|g__Dietzia|s__Dietzia lutea	k__Bacteria|p__Actinobacteria|c__Actinobacteria|o__Corynebacteriales|f__Dietziaceae|g__Dietzia
MAG cluster 925	NMGhaa.434_MAG_30	4	26	368237	690307	4652561	0.551489	43.07	97.5667	1.11351	0	94.3002	k__Bacteria|p__Proteobacteria|c__Gammaproteobacteria|o__Oceanospirillales|f__Halomonadaceae|g__Halomonas|s__Halomonas olivaria	k__Bacteria|p__Proteobacteria|c__Gammaproteobacteria|o__Oceanospirillales|f__Halomonadaceae|g__Halomonas
MAG cluster 926	NMGha.322_MAG_48	4	7	359481	1066458	2436015	0.489138	474.52	97.9892	0.841751	0	0	0	k__Bacteria|p__Proteobacteria|c__Gammaproteobacteria|o__Alteromonadales|f__Idiomarinaceae|g__Aliidiomarina
MAG cluster 927	NMGrt.324_MAG_8	5	15	428882	917314	3788450	0.627501	83.3	99.5902	0.546448	0	85.7459	k__Bacteria|p__Proteobacteria|c__Gammaproteobacteria|o__Pseudomonadales|f__Pseudomonadaceae|g__Pseudomonas|s__Pseudomonas stutzeri	k__Bacteria|p__Proteobacteria|c__Gammaproteobacteria|o__Pseudomonadales|f__Pseudomonadaceae|g__Pseudomonas
MAG cluster 928	NMGha.314_MAG_10	2	37	132237	294454	2898780	0.657045	46.49	62.4138	0	0	82.6424	k__Bacteria|p__Proteobacteria|c__Gammaproteobacteria|o__Pseudomonadales|f__Pseudomonadaceae|g__Pseudomonas|s__Pseudomonas guangdongensis	k__Bacteria|p__Proteobacteria|c__Gammaproteobacteria|o__Pseudomonadales|f__Pseudomonadaceae|g__Pseudomonas
MAG cluster 929	NMGha.314_MAG_19	2	164	24570	131262	2584599	0.441728	8.96	91.8758	1.66767	0	0	0	k__Bacteria|p__Bacteroidetes|c__Flavobacteriia|o__Flavobacteriales|f__Flavobacteriaceae|g__Salegentibacter
MAG cluster 930	NMGha.322_MAG_43	2	114	48557	167987	3396441	0.633522	68.86	84.2996	0.768398	0	87.7572	k__Bacteria|p__Proteobacteria|c__Gammaproteobacteria|o__Pseudomonadales|f__Pseudomonadaceae|g__Pseudomonas|s__Pseudomonas putida	k__Bacteria|p__Proteobacteria|c__Gammaproteobacteria|o__Pseudomonadales|f__Pseudomonadaceae|g__Pseudomonas
MAG cluster 931	NMGha.314_MAG_27	2	112	62633	163807	4685376	0.45784	28.02	99.4048	1.09127	0	0	0	k__Bacteria|p__Bacteroidetes|c__Cytophagia|o__Cytophagales|f__Cyclobacteriaceae|g__Cyclobacterium
MAG cluster 932	NMGhaa.433_MAG_36	4	46	201350	469204	3741094	0.546782	51.21	91.2621	0.431034	0	79.6503	k__Bacteria|p__Proteobacteria|c__Gammaproteobacteria|o__Oceanospirillales|f__Halomonadaceae|g__Halomonas|s__Halomonas meridiana	k__Bacteria|p__Proteobacteria|c__Gammaproteobacteria|o__Oceanospirillales|f__Halomonadaceae|g__Halomonas
MAG cluster 933	NMGha.314_MAG_49	3	15	345495	535299	3143948	0.571674	87.91	98.1321	2.21169	0	0	0	k__Bacteria|p__Proteobacteria|c__Betaproteobacteria|o__Burkholderiales|f__Alcaligenaceae|g__Pusillimonas
MAG cluster 934	XYa_MAG_29	2	3	2045032	2045032	3369755	0.573421	2.65	93.5013	0.975746	0	0	0	k__Bacteria|p__Proteobacteria|c__Betaproteobacteria|o__Burkholderiales|f__Alcaligenaceae|g__Pusillimonas
MAG cluster 935	NMGhaa.434_MAG_55	4	25	224755	543525	2571859	0.633635	15.26	98.0519	0.703463	0	81.167	k__Bacteria|p__Proteobacteria|c__Alphaproteobacteria|o__Caulobacterales|f__Caulobacteraceae|g__Brevundimonas|s__Brevundimonas diminuta	k__Bacteria|p__Proteobacteria|c__Alphaproteobacteria|o__Caulobacterales|f__Caulobacteraceae|g__Brevundimonas
MAG cluster 936	NMGhaa.433_MAG_18	3	292	12578	66662	2683649	0.726514	27.34	78.4314	0.588235	0	83.8306	k__Bacteria|p__Actinobacteria|c__Actinobacteria|o__Corynebacteriales|f__Dietziaceae|g__Dietzia|s__Dietzia lutea	k__Bacteria|p__Actinobacteria|c__Actinobacteria|o__Corynebacteriales|f__Dietziaceae|g__Dietzia
MAG cluster 937	XYa_MAG_32	4	1	2924495	2924495	2924495	0.418527	13.17	99.9609	0.547945	0	87.0996	k__Bacteria|p__Proteobacteria|c__Gammaproteobacteria|o__Pseudomonadales|f__Moraxellaceae|g__Acinetobacter|s__Acinetobacter baumannii	k__Bacteria|p__Proteobacteria|c__Gammaproteobacteria|o__Pseudomonadales|f__Moraxellaceae|g__Acinetobacter
MAG cluster 938	XYa_MAG_37	3	7	2929448	2929448	3214892	0.608322	7.27	100	0.975746	1	77.9425	k__Bacteria|p__Proteobacteria|c__Betaproteobacteria|o__Burkholderiales|f__Alcaligenaceae|g__Achromobacter|s__Achromobacter xylosoxidans	k__Bacteria|p__Proteobacteria|c__Betaproteobacteria|o__Burkholderiales|f__Alcaligenaceae|g__Pusillimonas
MAG cluster 939	XYa_MAG_17	5	14	823046	1405790	3764624	0.4167	1.96	94.3034	2.05017	0	91.7317	k__Bacteria|p__Firmicutes|c__Bacilli|o__Bacillales|f__Bacillaceae|g__Bacillus|s__Bacillus altitudinis	k__Bacteria|p__Firmicutes|c__Bacilli|o__Bacillales|f__Bacillaceae|g__Bacillus
MAG cluster 940	NMGhaa.434_MAG_47	3	56	89469	187858	2957116	0.734315	52.28	99.1228	0.584795	0	82.1576	k__Bacteria|p__Actinobacteria|c__Actinobacteria|o__Micrococcales|f__Microbacteriaceae|g__Leucobacter|s__Leucobacter sp. DSM 101948	k__Bacteria|p__Actinobacteria|c__Actinobacteria|o__Micrococcales|f__Microbacteriaceae|g__Leucobacter
MAG cluster 941	NMGhaa.435_MAG_44	2	121	53178	274413	3506754	0.631589	13.31	74.6555	1.02459	0	97.9734	k__Bacteria|p__Proteobacteria|c__Gammaproteobacteria|o__Pseudomonadales|f__Pseudomonadaceae|g__Pseudomonas|s__Pseudomonas stutzeri	k__Bacteria|p__Proteobacteria|c__Gammaproteobacteria|o__Pseudomonadales|f__Pseudomonadaceae|g__Pseudomonas
MAG cluster 942	XYa_MAG_2	2	42	89374	231700	2957091	0.678541	1.9	68.2125	1.66667	0	96.8001	k__Bacteria|p__Proteobacteria|c__Alphaproteobacteria|o__Rhodobacterales|f__Rhodobacteraceae|g__Paracoccus|s__Paracoccus sp. Arc7-R13	k__Bacteria|p__Proteobacteria|c__Alphaproteobacteria|o__Rhodobacterales|f__Rhodobacteraceae|g__Paracoccus
MAG cluster 943	XJHA.1185_MAG_31	2	6	1553368	1455043	2858736	0.584104	71	97.8448	0.517241	0	81.0369	k__Bacteria|p__Proteobacteria|c__Gammaproteobacteria|o__Pseudomonadales|f__Pseudomonadaceae|g__Pseudomonas|s__Pseudomonas litoralis	k__Bacteria|p__Proteobacteria|c__Gammaproteobacteria|o__Pseudomonadales|f__Pseudomonadaceae|g__Pseudomonas
MAG cluster 944	NMds.1081_MAG_11	3	30	166707	608426	3837660	0.541306	17.71	100	0.862069	0	79.7384	k__Bacteria|p__Proteobacteria|c__Gammaproteobacteria|o__Oceanospirillales|f__Halomonadaceae|g__Halomonas|s__Halomonas meridiana	k__Bacteria|p__Proteobacteria|c__Gammaproteobacteria|o__Oceanospirillales|f__Halomonadaceae|g__Halomonas
MAG cluster 945	NMds.1083_MAG_4	2	207	20059	53867	2679864	0.429679	20.43	53.2132	0	0	82.8441	k__Bacteria|p__Proteobacteria|c__Gammaproteobacteria|o__Pseudomonadales|f__Moraxellaceae|g__Psychrobacter|s__Psychrobacter alimentarius	k__Bacteria|p__Proteobacteria|c__Gammaproteobacteria|o__Pseudomonadales|f__Moraxellaceae|g__Psychrobacter
MAG cluster 946	XZht.302_MAG_9	3	43	34548	71136	1078949	0.378928	76.64	82.2674	0.581395	0	82.6201	k__Bacteria|p__Proteobacteria|c__Gammaproteobacteria|o__Legionellales|f__Coxiellaceae|g__Coxiella|s__Candidatus Coxiella mudrowiae	k__Bacteria|p__Proteobacteria|c__Gammaproteobacteria|o__Legionellales|f__Coxiellaceae|g__Coxiella
MAG cluster 947	SCIa.523_MAG_4	3	7	183235	351232	890227	0.348063	95.29	85.2229	0	0	77.4034	k__Bacteria|p__Proteobacteria|c__Gammaproteobacteria|o__Legionellales|f__Coxiellaceae|g__Coxiella|s__Coxiella burnetii	k__Bacteria|p__Proteobacteria|c__Gammaproteobacteria|o__Legionellales|f__Coxiellaceae|g__Coxiella
MAG cluster 948	SCRm.1347_MAG_73	5	122	16120	44049	1479539	0.388961	35.48	89.4418	1.91571	0	0	0	k__Bacteria|p__Firmicutes|c__Bacilli|o__Bacillales|f__Staphylococcaceae|g__Aliicoccus
MAG cluster 949	SCRm.1343_MAG_21	4	235	28224	161467	4682387	0.413475	9.17	98.5714	0.952381	0	0	0	k__Bacteria|p__Bacteroidetes|c__Sphingobacteriia|o__Sphingobacteriales|f__Sphingobacteriaceae|g__Sphingobacterium
MAG cluster 950	SCRm.1346_MAG_37	4	186	24324	124815	2905764	0.638761	11.02	96.7593	2.1134	0	77.7411	k__Bacteria|p__Actinobacteria|c__Actinobacteria|o__Micrococcales|f__Microbacteriaceae|g__Agrococcus|s__Agrococcus jejuensis	k__Bacteria|p__Actinobacteria|c__Actinobacteria|o__Micrococcales|f__Microbacteriaceae|g__Agrococcus
MAG cluster 951	SCRm.1345_MAG_46	5	155	22146	82378	2377592	0.649606	17.3	90.2769	0.703364	0	78.5808	k__Bacteria|p__Actinobacteria|c__Actinobacteria|o__Micrococcales|f__Micrococcaceae|g__Citricoccus|s__Citricoccus sp. SGAir0253	k__Bacteria|p__Actinobacteria|c__Actinobacteria|o__Micrococcales|f__Micrococcaceae|g__Auritidibacter
MAG cluster 952	SCRm.1345_MAG_24	3	150	28906	57722	2600221	0.623258	17.95	91.4188	0.969828	0	81.349	k__Bacteria|p__Proteobacteria|c__Gammaproteobacteria|o__Pseudomonadales|f__Pseudomonadaceae|g__Pseudomonas|s__Pseudomonas litoralis	k__Bacteria|p__Proteobacteria|c__Gammaproteobacteria|o__Pseudomonadales|f__Pseudomonadaceae|g__Pseudomonas
MAG cluster 953	ZJbm.51_MAG_2	4	11	275927	463509	2579577	0.598383	16.43	99.3243	0.563063	0	96.242	k__Bacteria|p__Actinobacteria|c__Actinobacteria|o__Corynebacteriales|f__Corynebacteriaceae|g__Corynebacterium|s__Corynebacterium sp. LMM-1652	k__Bacteria|p__Actinobacteria|c__Actinobacteria|o__Corynebacteriales|f__Corynebacteriaceae|g__Corynebacterium
MAG cluster 954	XJHA.1169_MAG_36	4	91	37400	109889	2167110	0.602539	33.22	92.9429	0.690691	0	99.0738	k__Bacteria|p__Actinobacteria|c__Actinobacteria|o__Corynebacteriales|f__Corynebacteriaceae|g__Corynebacterium|s__Corynebacterium sp. LMM-1652	k__Bacteria|p__Actinobacteria|c__Actinobacteria|o__Corynebacteriales|f__Corynebacteriaceae|g__Corynebacterium
MAG cluster 955	XZHi.1459_MAG_5	2	18	220465	237693	2433904	0.599286	14.24	98.8739	0.112613	0	97.0731	k__Bacteria|p__Actinobacteria|c__Actinobacteria|o__Corynebacteriales|f__Corynebacteriaceae|g__Corynebacterium|s__Corynebacterium sp. LMM-1652	k__Bacteria|p__Actinobacteria|c__Actinobacteria|o__Corynebacteriales|f__Corynebacteriaceae|g__Corynebacterium
MAG cluster 956	SCRm.1347_MAG_11	2	147	15917	58593	1742423	0.579856	8.74	79.6931	2.06422	0	0	0	k__Bacteria|p__Actinobacteria|c__Actinobacteria|o__Micrococcales|f__Micrococcaceae|g__Kocuria
MAG cluster 957	XJHA.1168_MAG_17	9	98	36668	123893	2169934	0.653365	18.39	95.4906	0.252525	0	79.1264	k__Bacteria|p__Actinobacteria|c__Actinobacteria|o__Micrococcales|f__Microbacteriaceae|g__Agrococcus|s__Agrococcus carbonis	k__Bacteria|p__Actinobacteria|c__Actinobacteria|o__Micrococcales|f__Microbacteriaceae|g__Agrococcus
MAG cluster 958	SGH_MAG_26	2	9	652619	686934	2508361	0.384621	9.06	99.4624	3.76344	0	0	0	k__Bacteria|p__Bacteroidetes|c__Flavobacteriia|o__Flavobacteriales|f__Weeksellaceae|g__Moheibacter
MAG cluster 959	SLG_MAG_24	2	1	891980	891980	891980	0.347216	100.66	81.0078	0	1	79.4608	k__Bacteria|p__Proteobacteria|c__Gammaproteobacteria|o__Legionellales|f__Coxiellaceae|g__Coxiella|s__Candidatus Coxiella mudrowiae	k__Bacteria|p__Proteobacteria|c__Gammaproteobacteria|o__Legionellales|f__Coxiellaceae|g__Coxiella
MAG cluster 960	SXhm.374_MAG_5	3	13	418217	651082	3093213	0.711402	33.9	98.9899	0.589226	0	80.9704	k__Bacteria|p__Actinobacteria|c__Actinobacteria|o__Micrococcales|f__Microbacteriaceae|g__Microbacterium|s__Microbacterium sp. PAMC 28756	k__Bacteria|p__Actinobacteria|c__Actinobacteria|o__Micrococcales|f__Microbacteriaceae|g__Microbacterium
MAG cluster 961	YNHm.1448_MAG_20	4	115	69699	315124	5247168	0.621103	28.98	81.9298	0	0	85.7287	k__Bacteria|p__Proteobacteria|c__Gammaproteobacteria|o__Pseudomonadales|f__Pseudomonadaceae|g__Pseudomonas|s__Pseudomonas entomophila	k__Bacteria|p__Proteobacteria|c__Gammaproteobacteria|o__Pseudomonadales|f__Pseudomonadaceae|g__Pseudomonas
MAG cluster 962	XJHA.1186_MAG_29	5	36	112389	303912	2483203	0.558768	27.1	91.9812	0.0655308	0	0	0	k__Bacteria|p__Actinobacteria|c__Actinobacteria|o__Micrococcales|f__Micrococcaceae|g__Yaniella
MAG cluster 963	SXHl.494_MAG_20	2	118	25749	70657	1831660	0.428629	15.87	88.6973	1.53257	0	0	0	k__Bacteria|p__Firmicutes|c__Bacilli|o__Bacillales|f__Staphylococcaceae|g__Salinicoccus
MAG cluster 964	Sxds.801_MAG_11	2	12	531753	757414	3847288	0.664921	18.17	99.5773	0	0	80.8295	k__Bacteria|p__Actinobacteria|c__Actinobacteria|o__Corynebacteriales|f__Gordoniaceae|g__Gordonia|s__Gordonia sp. HY186	k__Bacteria|p__Actinobacteria|c__Actinobacteria|o__Corynebacteriales|f__Gordoniaceae|g__Gordonia
MAG cluster 965	Sxds.782_MAG_3	4	28	266069	478185	5455207	0.550847	47.95	100	0	0	98.8183	k__Bacteria|p__Proteobacteria|c__Gammaproteobacteria|o__Enterobacterales|f__Yersiniaceae|g__Serratia|s__Serratia quinivorans	k__Bacteria|p__Proteobacteria|c__Gammaproteobacteria|o__Enterobacterales|f__Yersiniaceae|g__Serratia
MAG cluster 966	Sxds.785_MAG_39	2	64	186138	661214	5163464	0.550421	106.38	98.2586	0.0637755	0	91.8842	k__Bacteria|p__Proteobacteria|c__Gammaproteobacteria|o__Enterobacterales|f__Yersiniaceae|g__Serratia|s__Serratia quinivorans	k__Bacteria|p__Proteobacteria|c__Gammaproteobacteria|o__Enterobacterales|f__Yersiniaceae|g__Serratia
MAG cluster 967	XYa_MAG_4	2	3	1028068	1314712	3282350	0.431607	2.71	92.6379	1.38278	0	97.1175	k__Bacteria|p__Proteobacteria|c__Gammaproteobacteria|o__Pseudomonadales|f__Moraxellaceae|g__Psychrobacter|s__Psychrobacter sp. PAMC27889	k__Bacteria|p__Proteobacteria|c__Gammaproteobacteria|o__Pseudomonadales|f__Moraxellaceae|g__Psychrobacter
MAG cluster 968	hnHl.1285_MAG_9	5	408	5154	13701	1985913	0.672856	5.71	68.578	0.487013	0	92.3282	k__Bacteria|p__Proteobacteria|c__Alphaproteobacteria|o__Caulobacterales|f__Caulobacteraceae|g__Brevundimonas|s__Brevundimonas naejangsanensis	k__Bacteria|p__Proteobacteria|c__Alphaproteobacteria|o__Caulobacterales|f__Caulobacteraceae|g__Brevundimonas
MAG cluster 969	TLS_MAG_15	2	16	331259	567667	3059147	0.628781	58.92	94.3966	2.58261	0	81.0945	k__Bacteria|p__Proteobacteria|c__Gammaproteobacteria|o__Pseudomonadales|f__Pseudomonadaceae|g__Pseudomonas|s__Pseudomonas stutzeri	k__Bacteria|p__Proteobacteria|c__Gammaproteobacteria|o__Pseudomonadales|f__Pseudomonadaceae|g__Pseudomonas
MAG cluster 970	XJRt.1087_MAG_4	4	9	515248	946007	2337249	0.446401	77.87	98.8836	0.478469	0	79.2127	k__Bacteria|p__Proteobacteria|c__Betaproteobacteria|o__Burkholderiales|f__Alcaligenaceae|g__Oligella|s__Oligella urethralis	k__Bacteria|p__Proteobacteria|c__Betaproteobacteria|o__Burkholderiales|f__Alcaligenaceae|g__Oligella
MAG cluster 971	TLS_MAG_35	7	3	1955242	1955242	2155724	0.369391	243.31	98.8506	1.14943	1	79.1593	k__Bacteria|p__Firmicutes|c__Bacilli|o__Bacillales|f__Staphylococcaceae|g__Jeotgalicoccus|s__Jeotgalicoccus saudimassiliensis	k__Bacteria|p__Firmicutes|c__Bacilli|o__Bacillales|f__Staphylococcaceae|g__Jeotgalicoccus
MAG cluster 972	ZJRs.982_MAG_4	2	40	79646	202607	1854062	0.365409	35.57	82.8065	0	0	78.5459	k__Bacteria|p__Firmicutes|c__Bacilli|o__Bacillales|f__Staphylococcaceae|g__Jeotgalicoccus|s__Jeotgalicoccus saudimassiliensis	k__Bacteria|p__Firmicutes|c__Bacilli|o__Bacillales|f__Staphylococcaceae|g__Jeotgalicoccus
MAG cluster 973	YZL_MAG_49	1	26	152432	365974	2394884	0.426103	1.58	62.1555	5.7169	0	80.2761	k__Bacteria|p__Proteobacteria|c__Gammaproteobacteria|o__Pseudomonadales|f__Moraxellaceae|g__Psychrobacter|s__Psychrobacter sp. PRwf-1	k__Bacteria|p__Proteobacteria|c__Gammaproteobacteria|o__Pseudomonadales|f__Moraxellaceae|g__Psychrobacter
MAG cluster 974	XJHA.1180_MAG_7	6	26	176570	296917	2721421	0.419778	29.87	99.9313	0.0784929	0	80.5672	k__Bacteria|p__Proteobacteria|c__Gammaproteobacteria|o__Pseudomonadales|f__Moraxellaceae|g__Psychrobacter|s__Psychrobacter sp. PRwf-1	k__Bacteria|p__Proteobacteria|c__Gammaproteobacteria|o__Pseudomonadales|f__Moraxellaceae|g__Psychrobacter
MAG cluster 975	XJHA.1167_MAG_29	5	50	114723	305402	2794485	0.334444	53.94	100	0	0	79.0353	k__Bacteria|p__Bacteroidetes|c__Flavobacteriia|o__Flavobacteriales|f__Weeksellaceae|g__Empedobacter|s__Empedobacter brevis	k__Bacteria|p__Bacteroidetes|c__Flavobacteriia|o__Flavobacteriales|f__Flavobacteriaceae|s__Flavobacteriaceae bacterium YIM 102668
MAG cluster 976	XZHi.1459_MAG_2	2	70	20584	44189	1027066	0.349946	22.69	93.4066	0	0	91.007	k__Bacteria|p__Proteobacteria|c__Alphaproteobacteria|o__Rickettsiales|f__Candidatus Midichloriaceae|g__Candidatus Midichloria|s__Candidatus Midichloria mitochondrii	k__Bacteria|p__Proteobacteria|c__Alphaproteobacteria|o__Rickettsiales|f__Candidatus Midichloriaceae|g__Candidatus Midichloria
MAG cluster 977	XJHA.1167_MAG_17	2	243	25776	98605	4017533	0.553329	8.07	94.8866	1.76409	0	80.3358	k__Bacteria|p__Proteobacteria|c__Betaproteobacteria|o__Burkholderiales|f__Alcaligenaceae|g__Advenella|s__Advenella kashmirensis	k__Bacteria|p__Proteobacteria|c__Betaproteobacteria|o__Burkholderiales|f__Alcaligenaceae|g__Advenella
MAG cluster 978	XJHA.1167_MAG_13	3	174	15204	43588	1886715	0.62586	8.73	70.1754	1.75439	0	81.4569	k__Bacteria|p__Actinobacteria|c__Actinobacteria|o__Corynebacteriales|f__Corynebacteriaceae|g__Corynebacterium|s__Corynebacterium sp. LMM-1652	k__Bacteria|p__Actinobacteria|c__Actinobacteria|o__Corynebacteriales|f__Corynebacteriaceae|g__Corynebacterium
MAG cluster 979	XJHA.1181_MAG_40	5	41	39068	54702	1051677	0.429397	58.7	92.5214	0.854701	0	0	0	k__Bacteria|p__Proteobacteria|c__Alphaproteobacteria|o__Rickettsiales|f__Anaplasmataceae|g__Anaplasma
MAG cluster 980	XJHA.1180_MAG_25	3	46	133984	324517	3200267	0.695262	25.66	98.8304	1.51072	0	81.4003	k__Bacteria|p__Actinobacteria|c__Actinobacteria|o__Micrococcales|f__Microbacteriaceae|g__Leucobacter|s__Leucobacter sp. DSM 101948	k__Bacteria|p__Actinobacteria|c__Actinobacteria|o__Micrococcales|f__Microbacteriaceae|g__Leucobacter
MAG cluster 981	XJHA.1179_MAG_14	10	101	39930	73050	2233835	0.625518	59.82	87.3782	1.07212	0	77.9187	k__Bacteria|p__Actinobacteria|c__Actinobacteria|o__Micrococcales|f__Microbacteriaceae|g__Leucobacter|s__Leucobacter sp. HDW9C	k__Bacteria|p__Actinobacteria|c__Actinobacteria|o__Micrococcales|f__Microbacteriaceae|g__Leucobacter
MAG cluster 982	XJRp.1106_MAG_17	4	43	75733	162397	1918881	0.621751	10.84	90.9454	0.877193	0	77.9342	k__Bacteria|p__Actinobacteria|c__Actinobacteria|o__Micrococcales|f__Microbacteriaceae|g__Leucobacter|s__Leucobacter sp. DSM 101948	k__Bacteria|p__Actinobacteria|c__Actinobacteria|o__Micrococcales|f__Microbacteriaceae|g__Leucobacter
MAG cluster 983	XJHA.1181_MAG_7	3	113	32282	99931	2518237	0.475248	37.95	93.9807	0.274725	0	82.3219	k__Bacteria|p__Proteobacteria|c__Gammaproteobacteria|o__Pseudomonadales|f__Moraxellaceae|g__Psychrobacter|s__Psychrobacter sp. AntiMn-1	k__Bacteria|p__Proteobacteria|c__Gammaproteobacteria|o__Pseudomonadales|f__Moraxellaceae|g__Psychrobacter
MAG cluster 984	ZJRs.979_MAG_9	3	79	49337	98626	2824184	0.469799	12.2	99.6337	1.16758	0	82.5581	k__Bacteria|p__Proteobacteria|c__Gammaproteobacteria|o__Pseudomonadales|f__Moraxellaceae|g__Psychrobacter|s__Psychrobacter sp. KH172YL61	k__Bacteria|p__Proteobacteria|c__Gammaproteobacteria|o__Pseudomonadales|f__Moraxellaceae|g__Psychrobacter
MAG cluster 985	XJHA.1186_MAG_3	3	22	174831	332859	2234199	0.598368	11.96	100	0	0	98.6904	k__Bacteria|p__Actinobacteria|c__Actinobacteria|o__Actinomycetales|f__Actinomycetaceae|g__Trueperella|s__Trueperella pyogenes	k__Bacteria|p__Actinobacteria|c__Actinobacteria|o__Actinomycetales|f__Actinomycetaceae|g__Trueperella
MAG cluster 986	XJHA.1185_MAG_15	4	17	414412	391016	3446662	0.650868	49.65	97.903	0	0	84.0226	k__Bacteria|p__Actinobacteria|c__Actinobacteria|o__Micrococcales|f__Micrococcaceae|g__Glutamicibacter|s__Glutamicibacter creatinolyticus	k__Bacteria|p__Actinobacteria|c__Actinobacteria|o__Micrococcales|f__Micrococcaceae|g__Arthrobacter
MAG cluster 987	XJHA.1185_MAG_1	3	22	357990	617228	3884729	0.386363	24.3	98	0.333333	0	0	0	k__Bacteria|p__Firmicutes|c__Bacilli|o__Bacillales|f__Bacillaceae|g__Virgibacillus
MAG cluster 988	XJHA.500_MAG_8	3	29	428363	694298	6506899	0.720555	82.73	99.8221	0.807067	0	80.607	k__Bacteria|p__Actinobacteria|c__Actinobacteria|o__Streptomycetales|f__Streptomycetaceae|g__Streptomyces|s__Streptomyces sp. NHF165	k__Bacteria|p__Actinobacteria|c__Actinobacteria|o__Streptomycetales|f__Streptomycetaceae|g__Streptomyces
MAG cluster 989	XJRt.1088_MAG_39	4	28	124561	246245	2388147	0.58833	18.82	95.8333	0	0	97.707	k__Bacteria|p__Actinobacteria|c__Actinobacteria|o__Corynebacteriales|f__Corynebacteriaceae|g__Corynebacterium|s__Corynebacterium jeikeium	k__Bacteria|p__Actinobacteria|c__Actinobacteria|o__Corynebacteriales|f__Corynebacteriaceae|g__Corynebacterium
MAG cluster 990	XJRt.1103_MAG_13	5	45	106133	213332	3256878	0.607993	15.9	95.5019	0.327079	0	82.9318	k__Bacteria|p__Proteobacteria|c__Gammaproteobacteria|o__Pseudomonadales|f__Pseudomonadaceae|g__Pseudomonas|s__Pseudomonas litoralis	k__Bacteria|p__Proteobacteria|c__Gammaproteobacteria|o__Pseudomonadales|f__Pseudomonadaceae|g__Pseudomonas
MAG cluster 991	XJRp.1146_MAG_42	4	37	172738	327528	3105688	0.649194	17.52	99.4152	0	0	79.9405	k__Bacteria|p__Actinobacteria|c__Actinobacteria|o__Micrococcales|f__Microbacteriaceae|g__Leucobacter|s__Leucobacter sp. DSM 101948	k__Bacteria|p__Actinobacteria|c__Actinobacteria|o__Micrococcales|f__Microbacteriaceae|g__Leucobacter
MAG cluster 992	XJRp.1147_MAG_21	3	130	24202	66831	2043947	0.693348	26.54	70.6932	1.33274	0	84.7118	k__Bacteria|p__Proteobacteria|c__Gammaproteobacteria|o__Xanthomonadales|f__Xanthomonadaceae|g__Luteimonas|s__Luteimonas sp. JM171	k__Bacteria|p__Proteobacteria|c__Gammaproteobacteria|o__Xanthomonadales|f__Xanthomonadaceae|g__Luteimonas
MAG cluster 993	XJRp.1146_MAG_13	2	167	23728	58033	2421610	0.706602	17.83	90.575	1.65692	0	88.4379	k__Bacteria|p__Actinobacteria|c__Actinobacteria|o__Micrococcales|f__Microbacteriaceae|g__Leucobacter|s__Leucobacter sp. DSM 101948	k__Bacteria|p__Actinobacteria|c__Actinobacteria|o__Micrococcales|f__Microbacteriaceae|g__Leucobacter
MAG cluster 994	XJRp.1148_MAG_24	5	45	134741	250890	3279702	0.61377	32.18	98.5185	0.37037	0	80.0606	k__Bacteria|p__Proteobacteria|c__Gammaproteobacteria|o__Oceanospirillales|f__Alcanivoracaceae|g__Alcanivorax|s__Alcanivorax pacificus	k__Bacteria|p__Proteobacteria|c__Gammaproteobacteria|o__Oceanospirillales|f__Alcanivoracaceae|g__Alcanivorax
MAG cluster 995	XJRp.1146_MAG_19	3	8	451825	705663	2105330	0.515531	29.79	97.6303	0.7109	0	0	0	k__Bacteria|p__Proteobacteria|c__Betaproteobacteria|o__Burkholderiales|f__Alcaligenaceae|g__Alcaligenes
MAG cluster 996	XJRt.1088_MAG_32	2	205	47070	101861	5628843	0.700167	9.78	95.8107	1.12693	0	79.75	k__Bacteria|p__Actinobacteria|c__Actinobacteria|o__Streptomycetales|f__Streptomycetaceae|g__Streptomyces|s__Streptomyces lydicus	k__Bacteria|p__Actinobacteria|c__Actinobacteria|o__Streptomycetales|f__Streptomycetaceae|g__Streptomyces
MAG cluster 997	XZHi.1453_MAG_10	2	14	548231	798579	2669529	0.566329	27.96	99.4048	0.595238	0	80.0139	k__Bacteria|p__Actinobacteria|c__Actinobacteria|o__Corynebacteriales|f__Corynebacteriaceae|g__Corynebacterium|s__Corynebacterium lactis	k__Bacteria|p__Actinobacteria|c__Actinobacteria|o__Corynebacteriales|f__Corynebacteriaceae|g__Corynebacterium
MAG cluster 998	XZHi.1453_MAG_2	1	78	31749	105213	1573363	0.605507	8.85	75.9251	0.183554	0	96.9875	k__Bacteria|p__Actinobacteria|c__Actinobacteria|o__Corynebacteriales|f__Corynebacteriaceae|g__Corynebacterium|s__Corynebacterium endometrii	k__Bacteria|p__Actinobacteria|c__Actinobacteria|o__Corynebacteriales|f__Corynebacteriaceae|g__Corynebacterium
MAG cluster 999	XZHi.1459_MAG_6	1	279	6299	23160	1530407	0.618142	6.14	68.5291	1.54185	0	97.2035	k__Bacteria|p__Actinobacteria|c__Actinobacteria|o__Corynebacteriales|f__Corynebacteriaceae|g__Corynebacterium|s__Corynebacterium endometrii	k__Bacteria|p__Actinobacteria|c__Actinobacteria|o__Corynebacteriales|f__Corynebacteriaceae|g__Corynebacterium
MAG cluster 1000	XZHi.1453_MAG_9	2	114	37384	109154	2423852	0.557298	9.34	96.1454	1.0793	0	77.9599	k__Bacteria|p__Actinobacteria|c__Actinobacteria|o__Corynebacteriales|f__Corynebacteriaceae|g__Corynebacterium|s__Corynebacterium vitaeruminis	k__Bacteria|p__Actinobacteria|c__Actinobacteria|o__Corynebacteriales|f__Corynebacteriaceae|g__Corynebacterium
MAG cluster 1001	ZJRs.982_MAG_11	2	483	10063	47075	4000266	0.609348	7.06	90.2794	0.546448	0	83.285	k__Bacteria|p__Proteobacteria|c__Gammaproteobacteria|o__Pseudomonadales|f__Pseudomonadaceae|g__Pseudomonas|s__Pseudomonas stutzeri	k__Bacteria|p__Proteobacteria|c__Gammaproteobacteria|o__Pseudomonadales|f__Pseudomonadaceae|g__Pseudomonas
MAG cluster 1002	XZio.406_MAG_1	2	58	63952	258413	2189446	0.601291	11.5	99.2117	1.12613	0	78.8361	k__Bacteria|p__Actinobacteria|c__Actinobacteria|o__Corynebacteriales|f__Corynebacteriaceae|g__Corynebacterium|s__Corynebacterium sp. LMM-1652	k__Bacteria|p__Actinobacteria|c__Actinobacteria|o__Corynebacteriales|f__Corynebacteriaceae|g__Corynebacterium
MAG cluster 1003	XZio.403_MAG_18	3	51	225206	538596	6425011	0.59221	58.18	99.1168	0.113225	0	89.4423	k__Bacteria|p__Proteobacteria|c__Gammaproteobacteria|o__Pseudomonadales|f__Pseudomonadaceae|g__Pseudomonas|s__Pseudomonas sp. 43A	k__Bacteria|p__Proteobacteria|c__Gammaproteobacteria|o__Pseudomonadales|f__Pseudomonadaceae|g__Pseudomonas
MAG cluster 1004	XZio.406_MAG_7	3	36	139582	266334	3005877	0.402686	33.7	95.0685	0.510845	0	82.1424	k__Bacteria|p__Proteobacteria|c__Gammaproteobacteria|o__Pseudomonadales|f__Moraxellaceae|g__Acinetobacter|s__Acinetobacter sp. TTH0-4	k__Bacteria|p__Proteobacteria|c__Gammaproteobacteria|o__Pseudomonadales|f__Moraxellaceae|g__Acinetobacter
MAG cluster 1005	XZio.403_MAG_6	4	12	154497	202776	966099	0.388447	122.23	87.7907	0	0	77.5875	k__Bacteria|p__Proteobacteria|c__Gammaproteobacteria|o__Legionellales|f__Coxiellaceae|g__Coxiella|s__Coxiella burnetii	k__Bacteria|p__Proteobacteria|c__Gammaproteobacteria|o__Legionellales|f__Coxiellaceae|g__Coxiella
MAG cluster 1006	YNHm.1420_MAG_14	15	19	241248	986168	2029606	0.373806	57.82	99.4475	0.276243	0	96.0184	k__Bacteria|p__Firmicutes|c__Bacilli|o__Bacillales|f__Staphylococcaceae|g__Staphylococcus|s__Staphylococcus auricularis	k__Bacteria|p__Firmicutes|c__Bacilli|o__Bacillales|f__Staphylococcaceae|g__Staphylococcus
MAG cluster 1007	YNHm.1418_MAG_2	2	18	434640	600797	3916703	0.405535	43.02	100	0.221787	0	95.5494	k__Bacteria|p__Proteobacteria|c__Gammaproteobacteria|o__Pseudomonadales|f__Moraxellaceae|g__Acinetobacter|s__Acinetobacter dispersus	k__Bacteria|p__Proteobacteria|c__Gammaproteobacteria|o__Pseudomonadales|f__Moraxellaceae|g__Acinetobacter
MAG cluster 1008	YNHm.1421_MAG_12	3	34	153069	313800	2339789	0.325693	17.89	95.9716	0.10255	0	99.2065	k__Bacteria|p__Firmicutes|c__Bacilli|o__Bacillales|f__Staphylococcaceae|g__Staphylococcus|s__Staphylococcus warneri	k__Bacteria|p__Firmicutes|c__Bacilli|o__Lactobacillales|f__Streptococcaceae|g__Streptococcus
MAG cluster 1009	YNHm.1423_MAG_5	4	178	26028	136215	3071638	0.385587	9.74	95.1149	0.609915	0	98.1472	k__Bacteria|p__Proteobacteria|c__Gammaproteobacteria|o__Pseudomonadales|f__Moraxellaceae|g__Acinetobacter|s__Acinetobacter junii	k__Bacteria|p__Proteobacteria|c__Gammaproteobacteria|o__Pseudomonadales|f__Moraxellaceae|g__Acinetobacter
MAG cluster 1010	YNHm.1441_MAG_17	3	155	39798	101758	2972012	0.663395	13.01	95.1765	0.588235	0	88.3729	k__Bacteria|p__Actinobacteria|c__Actinobacteria|o__Corynebacteriales|f__Dietziaceae|g__Dietzia|s__Dietzia timorensis	k__Bacteria|p__Actinobacteria|c__Actinobacteria|o__Corynebacteriales|f__Dietziaceae|g__Dietzia
MAG cluster 1011	hnHl.1282_MAG_4	5	96	69540	408992	4176060	0.361585	10.48	97.9365	0.238095	0	80.743	k__Bacteria|p__Bacteroidetes|c__Sphingobacteriia|o__Sphingobacteriales|f__Sphingobacteriaceae|g__Sphingobacterium|s__Sphingobacterium daejeonense	k__Bacteria|p__Bacteroidetes|c__Sphingobacteriia|o__Sphingobacteriales|f__Sphingobacteriaceae|g__Sphingobacterium
MAG cluster 1012	YNIa.486_MAG_5	3	120	18512	61170	1559561	0.542013	8.52	74.293	0.691057	0	78.3809	k__Bacteria|p__Proteobacteria|c__Alphaproteobacteria|o__Rhizobiales|f__Hyphomicrobiaceae|g__Hyphomicrobium|s__Hyphomicrobium sp. MC1	k__Bacteria|p__Proteobacteria|c__Alphaproteobacteria|o__Rhizobiales|f__Hyphomicrobiaceae|g__Hyphomicrobium
MAG cluster 1013	YNIo.1451_MAG_15	3	143	32427	112436	3110313	0.653143	9.56	96.1765	0.588235	0	83.8761	k__Bacteria|p__Actinobacteria|c__Actinobacteria|o__Corynebacteriales|f__Dietziaceae|g__Dietzia|s__Dietzia timorensis	k__Bacteria|p__Actinobacteria|c__Actinobacteria|o__Corynebacteriales|f__Dietziaceae|g__Dietzia
MAG cluster 1014	YNRm.532_MAG_2	3	27	327484	1031105	5056554	0.363706	22.65	100	0.343137	0	83.0016	k__Bacteria|p__Bacteroidetes|c__Flavobacteriia|o__Flavobacteriales|f__Weeksellaceae|g__Chryseobacterium|s__Chryseobacterium joostei	k__Bacteria|p__Bacteroidetes|c__Flavobacteriia|o__Flavobacteriales|f__Weeksellaceae|g__Chryseobacterium
MAG cluster 1015	YNRm.682_MAG_19	2	234	18123	82211	3024723	0.371866	8.93	63.2759	0	0	90.9238	k__Bacteria|p__Proteobacteria|c__Gammaproteobacteria|o__Pseudomonadales|f__Moraxellaceae|g__Acinetobacter|s__Acinetobacter defluvii	k__Bacteria|p__Proteobacteria|c__Gammaproteobacteria|o__Pseudomonadales|f__Moraxellaceae|g__Acinetobacter
MAG cluster 1016	YNRm.729_MAG_13	3	82	129195	276771	6254233	0.663535	30.38	99.0654	0	0	93.2455	k__Bacteria|p__Proteobacteria|c__Betaproteobacteria|o__Burkholderiales|f__Alcaligenaceae|g__Achromobacter|s__Achromobacter pestifer	k__Bacteria|p__Proteobacteria|c__Betaproteobacteria|o__Burkholderiales|f__Alcaligenaceae|g__Achromobacter
MAG cluster 1017	YNbm.456_MAG_14	2	52	74799	81956	2215228	0.350127	23.32	93.4851	0	0	77.9142	k__Bacteria|p__Bacteroidetes|c__Flavobacteriia|o__Flavobacteriales|f__Weeksellaceae|g__Empedobacter|s__Empedobacter brevis	k__Bacteria|p__Bacteroidetes|c__Flavobacteriia|o__Flavobacteriales|f__Flavobacteriaceae|g__Vaginella
MAG cluster 1018	ZJRs.982_MAG_8	3	56	96091	247112	2712001	0.670818	25.32	98.3219	0.856269	0	78.6278	k__Bacteria|p__Actinobacteria|c__Actinobacteria|o__Micrococcales|f__Micrococcaceae|g__Nesterenkonia|s__Nesterenkonia sp. NBAIMH1	k__Bacteria|p__Actinobacteria|c__Actinobacteria|o__Micrococcales|f__Micrococcaceae|g__Nesterenkonia
MAG cluster 1019	ZJRs.982_MAG_22	2	178	18256	75737	2301803	0.403217	8.03	96.8684	2.44253	0	0	0	k__Bacteria|p__Firmicutes|c__Bacilli|o__Bacillales|f__Staphylococcaceae|g__Salinicoccus
MAG cluster 1020	AHHf.1530_MAG_6	1	45	95668	264544	3053065	0.715379	26.19	99.8198	1.62162	0	88.855	k__Bacteria|p__Actinobacteria|c__Actinobacteria|o__Micrococcales|f__Intrasporangiaceae|g__Janibacter|s__Janibacter indicus	k__Bacteria|p__Actinobacteria|c__Actinobacteria|o__Micrococcales|f__Intrasporangiaceae|g__Janibacter
MAG cluster 1021	AHHf.1530_MAG_9	1	17	438260	651045	4188238	0.656112	127.79	96.6721	0.21645	0	96.7963	k__Bacteria|p__Proteobacteria|c__Gammaproteobacteria|o__Pseudomonadales|f__Pseudomonadaceae|g__Pseudomonas|s__Pseudomonas alcaligenes	k__Bacteria|p__Proteobacteria|c__Gammaproteobacteria|o__Pseudomonadales|f__Pseudomonadaceae|g__Pseudomonas
MAG cluster 1022	AHHl.1308_MAG_2	1	397	13696	49903	4237397	0.658233	8.45	95.581	1.42241	0	86.3323	k__Bacteria|p__Proteobacteria|c__Gammaproteobacteria|o__Xanthomonadales|f__Xanthomonadaceae|g__Stenotrophomonas|s__Stenotrophomonas rhizophila	k__Bacteria|p__Proteobacteria|c__Gammaproteobacteria|o__Xanthomonadales|f__Xanthomonadaceae|g__Stenotrophomonas
MAG cluster 1023	AHHl.1312_MAG_20	1	363	11417	36374	3161585	0.329386	7.03	93.2555	3.0889	0	79.0859	k__Bacteria|p__Firmicutes|c__Bacilli|o__Lactobacillales|f__Enterococcaceae|g__Vagococcus|s__Vagococcus sp. HDW17B	k__Bacteria|p__Firmicutes|c__Bacilli|o__Lactobacillales|f__Enterococcaceae|g__Enterococcus
MAG cluster 1024	AHRm.1395_MAG_59	1	95	84081	212084	5017376	0.366612	29.9	92.2958	1.98675	0	83.2682	k__Bacteria|p__Firmicutes|c__Bacilli|o__Bacillales|f__Bacillaceae|g__Lysinibacillus|s__Lysinibacillus sp. B2A1	k__Bacteria|p__Firmicutes|c__Bacilli|o__Bacillales|f__Bacillaceae|g__Lysinibacillus
MAG cluster 1025	AHRm.697_MAG_3	1	115	42004	114375	3233900	0.450043	12.55	96.493	2.12329	0	81.6401	k__Bacteria|p__Proteobacteria|c__Gammaproteobacteria|o__Pseudomonadales|f__Moraxellaceae|g__Acinetobacter|s__Acinetobacter sp. WCHAc010034	k__Bacteria|p__Proteobacteria|c__Gammaproteobacteria|o__Pseudomonadales|f__Moraxellaceae|g__Acinetobacter
MAG cluster 1026	CQRm.1370_MAG_33	1	60	82541	270550	3147107	0.620734	12.74	97.1564	0.473934	0	78.2978	k__Bacteria|p__Proteobacteria|c__Betaproteobacteria|o__Burkholderiales|f__Alcaligenaceae|g__Bordetella|s__Bordetella pertussis	k__Bacteria|p__Proteobacteria|c__Betaproteobacteria|o__Burkholderiales|f__Alcaligenaceae|g__Bordetella
MAG cluster 1027	FJRm.593_MAG_4	1	64	86338	233465	3511799	0.439654	29.64	98.2376	0.641026	0	92.6138	k__Bacteria|p__Proteobacteria|c__Gammaproteobacteria|o__Vibrionales|f__Vibrionaceae|g__Vibrio|s__Vibrio metschnikovii	k__Bacteria|p__Proteobacteria|c__Gammaproteobacteria|o__Vibrionales|f__Vibrionaceae|g__Vibrio
MAG cluster 1028	FJRs.1478_MAG_8	1	35	277115	611826	3611717	0.695598	46.86	97.3485	0.757576	0	83.7244	k__Bacteria|p__Actinobacteria|c__Actinobacteria|o__Micrococcales|f__Microbacteriaceae|g__Microbacterium|s__Microbacterium foliorum	k__Bacteria|p__Actinobacteria|c__Actinobacteria|o__Micrococcales|f__Microbacteriaceae|g__Microbacterium
MAG cluster 1029	FJRs.1479_MAG_16	1	245	35374	138383	6540143	0.631301	8.99	96.7562	1.78619	0	92.8765	k__Bacteria|p__Proteobacteria|c__Alphaproteobacteria|o__Rhizobiales|f__Rhizobiaceae|g__Ensifer|s__Ensifer adhaerens	k__Bacteria|p__Proteobacteria|c__Alphaproteobacteria|o__Rhizobiales|f__Rhizobiaceae|g__Ensifer
MAG cluster 1030	FJRs.1483_MAG_5	1	214	22555	54832	3164421	0.693666	14.04	95.9552	3.50877	0	85.596	k__Bacteria|p__Actinobacteria|c__Actinobacteria|o__Micrococcales|f__Microbacteriaceae|g__Leucobacter|s__Leucobacter sp. DSM 101948	k__Bacteria|p__Actinobacteria|c__Actinobacteria|o__Micrococcales|f__Microbacteriaceae|g__Leucobacter
MAG cluster 1031	FJRs.1496_MAG_3	1	166	83330	235001	7830985	0.716041	11.48	99.8415	0.176056	0	96.4321	k__Bacteria|p__Actinobacteria|c__Actinobacteria|o__Streptomycetales|f__Streptomycetaceae|g__Streptomyces|s__Streptomyces sp. Tue 6075	k__Bacteria|p__Actinobacteria|c__Actinobacteria|o__Streptomycetales|f__Streptomycetaceae|g__Streptomyces
MAG cluster 1032	FJRs.1503_MAG_1	1	510	13934	40518	5183814	0.681294	8.19	90.8742	1.70894	0	92.8314	k__Bacteria|p__Proteobacteria|c__Betaproteobacteria|o__Burkholderiales|f__Burkholderiaceae|g__Cupriavidus|s__Cupriavidus gilardii	k__Bacteria|p__Proteobacteria|c__Betaproteobacteria|o__Burkholderiales|f__Burkholderiaceae|g__Cupriavidus
MAG cluster 1033	GDAj.874_MAG_12	1	217	15223	55860	2383678	0.709531	12.16	90.6101	0.976293	0	81.7231	k__Bacteria|p__Proteobacteria|c__Gammaproteobacteria|o__Xanthomonadales|f__Xanthomonadaceae|g__Lysobacter|s__Lysobacter maris	k__Bacteria|p__Proteobacteria|c__Gammaproteobacteria|o__Xanthomonadales|f__Xanthomonadaceae|g__Lysobacter
MAG cluster 1034	GDAj.874_MAG_13	1	181	19505	77751	2364436	0.461694	8.1	90.1568	2.5079	0	79.2852	k__Bacteria|p__Proteobacteria|c__Betaproteobacteria|o__Burkholderiales|f__Alcaligenaceae|g__Paenalcaligenes|s__Paenalcaligenes hominis	k__Bacteria|p__Proteobacteria|c__Betaproteobacteria|o__Burkholderiales|f__Alcaligenaceae|g__Paenalcaligenes
MAG cluster 1035	GDRm.740_MAG_64	1	242	18085	67941	3021281	0.315774	11.08	93.718	1.6129	0	84.0905	k__Bacteria|p__Bacteroidetes|c__Flavobacteriia|o__Flavobacteriales|f__Weeksellaceae|g__Empedobacter|s__Empedobacter brevis	k__Bacteria|p__Bacteroidetes|c__Flavobacteriia|o__Flavobacteriales|f__Weeksellaceae|g__Empedobacter
MAG cluster 1036	GDdst.306_MAG_6	1	29	109584	248575	2151153	0.618026	14.13	90.3974	0	0	78.2809	k__Bacteria|p__Actinobacteria|c__Actinobacteria|o__Micrococcales|f__Micrococcaceae|g__Rothia|s__Rothia mucilaginosa	k__Bacteria|p__Actinobacteria|c__Actinobacteria|o__Micrococcales|f__Micrococcaceae|g__Rothia
MAG cluster 1037	GSHA.1303_MAG_53	1	25	53642	116586	875236	0.318653	10.07	94.5055	0	0	76.5878	k__Bacteria|p__Proteobacteria|c__Alphaproteobacteria|o__Rickettsiales|f__Candidatus Midichloriaceae|g__Candidatus Midichloria|s__Candidatus Midichloria mitochondrii	k__Bacteria|p__Proteobacteria|c__Alphaproteobacteria|o__Rickettsiales|f__Candidatus Midichloriaceae|g__Candidatus Midichloria
MAG cluster 1038	GSHA.1304_MAG_61	1	112	29400	101962	2234347	0.405768	9.09	92.9946	0.146199	0	0	0	k__Bacteria|p__Proteobacteria|c__Gammaproteobacteria|g__Ignatzschineria
MAG cluster 1039	GSHs.1539_MAG_6	1	28	261528	338794	4542574	0.557017	13.61	99.67	0.660066	0	86.2786	k__Bacteria|p__Proteobacteria|c__Gammaproteobacteria|o__Enterobacterales|f__Erwiniaceae|g__Pantoea|s__Pantoea agglomerans	k__Bacteria|p__Proteobacteria|c__Gammaproteobacteria|o__Enterobacterales|f__Erwiniaceae|g__Pantoea
MAG cluster 1040	GSap.415_MAG_26	1	216	32958	106681	4041689	0.365313	8.87	90.2381	1.44444	0	0	0	k__Bacteria|p__Bacteroidetes|c__Sphingobacteriia|o__Sphingobacteriales|f__Sphingobacteriaceae|g__Sphingobacterium
MAG cluster 1041	GSap.415_MAG_45	1	106	32725	109008	2325028	0.431039	10.24	97.7011	0.766284	0	84.0246	k__Bacteria|p__Firmicutes|c__Bacilli|o__Bacillales|f__Staphylococcaceae|g__Salinicoccus|s__Salinicoccus halodurans	k__Bacteria|p__Firmicutes|c__Bacilli|o__Bacillales|f__Staphylococcaceae|g__Salinicoccus
MAG cluster 1042	GSap.416_MAG_30	1	134	45878	164224	3022501	0.653447	19.51	95.8754	1.86588	0	79.9203	k__Bacteria|p__Actinobacteria|c__Actinobacteria|o__Micrococcales|f__Micrococcaceae|g__Zhihengliuella|s__Zhihengliuella sp. ISTPL4	k__Bacteria|p__Actinobacteria|c__Actinobacteria|o__Micrococcales|f__Microbacteriaceae|g__Microbacterium
MAG cluster 1043	GSap.416_MAG_4	1	46	201865	828163	4928448	0.585059	108.64	97.3633	0.39453	0	91.1487	k__Bacteria|p__Proteobacteria|c__Gammaproteobacteria|o__Pseudomonadales|f__Pseudomonadaceae|g__Pseudomonas|s__Pseudomonas fragi	k__Bacteria|p__Proteobacteria|c__Gammaproteobacteria|o__Pseudomonadales|f__Pseudomonadaceae|g__Pseudomonas
MAG cluster 1044	GXAg.628_MAG_14	1	100	74866	227817	4596020	0.643139	172.12	97.75	0.530303	0	98.5258	k__Bacteria|p__Actinobacteria|c__Actinobacteria|o__Corynebacteriales|f__Mycobacteriaceae|g__Mycobacterium|s__Mycobacterium sp. QIA-37	k__Bacteria|p__Actinobacteria|c__Actinobacteria|o__Corynebacteriales|f__Mycobacteriaceae|g__Mycobacteroides
MAG cluster 1045	GXAj.661_MAG_3	1	156	54650	183740	4577364	0.551565	12.64	96.8975	1.87007	0	99.2464	k__Bacteria|p__Proteobacteria|c__Gammaproteobacteria|o__Enterobacterales|f__Enterobacteriaceae|g__Enterobacter|s__Enterobacter cloacae	k__Bacteria|p__Proteobacteria|c__Gammaproteobacteria|o__Enterobacterales|f__Enterobacteriaceae|g__Enterobacter
MAG cluster 1046	GXAv.640_MAG_25	1	63	26699	65082	953414	0.337306	10.34	99.1935	1.34409	0	85.7569	k__Bacteria|p__Spirochaetes|c__Spirochaetia|o__Spirochaetales|f__Borreliaceae|g__Borrelia|s__Borrelia turcica	k__Bacteria|p__Spirochaetes|c__Spirochaetia|o__Spirochaetales|f__Borreliaceae|g__Borrelia
MAG cluster 1047	GXAv.640_MAG_2	1	119	38123	90041	2937798	0.432532	13.09	90.5583	1.49425	0	0	0	k__Bacteria|p__Bacteroidetes|c__Chitinophagia|o__Chitinophagales|f__Chitinophagaceae|s__Chitinophagaceae bacterium
MAG cluster 1048	GXAv.640_MAG_33	1	100	41211	184672	2392319	0.359985	15.3	95.95	2.60472	0	78.5133	k__Bacteria|p__Bacteroidetes|c__Flavobacteriia|o__Flavobacteriales|f__Weeksellaceae|g__Chryseobacterium|s__Chryseobacterium taklimakanense	k__Bacteria|p__Bacteroidetes|c__Flavobacteriia|o__Flavobacteriales|f__Weeksellaceae|g__Chryseobacterium
MAG cluster 1049	GXAv.640_MAG_41	1	197	14495	54063	2109484	0.373958	11.99	90.0524	3.34967	0	0	0	k__Bacteria|p__Bacteroidetes|c__Flavobacteriia|o__Flavobacteriales|f__Flavobacteriaceae|g__Amniculibacterium
MAG cluster 1050	GXAv.640_MAG_52	1	120	28784	70548	2244592	0.385363	14.15	91.5965	2.00163	0	78.0767	k__Bacteria|p__Bacteroidetes|c__Flavobacteriia|o__Flavobacteriales|f__Weeksellaceae|g__Chryseobacterium|s__Chryseobacterium taklimakanense	k__Bacteria|p__Bacteroidetes|c__Flavobacteriia|o__Flavobacteriales|f__Weeksellaceae|g__Chryseobacterium
MAG cluster 1051	GXAv.640_MAG_55	1	273	14146	48491	2834565	0.629629	16.48	91.1674	2.27633	0	79.1087	k__Bacteria|p__Proteobacteria|c__Alphaproteobacteria|o__Rhodobacterales|f__Rhodobacteraceae|g__Paracoccus|s__Paracoccus pantotrophus	k__Bacteria|p__Proteobacteria|c__Alphaproteobacteria|o__Rhodobacterales|f__Rhodobacteraceae|g__Paracoccus
MAG cluster 1052	GXAv.640_MAG_58	1	51	82858	292725	1863065	0.306008	35.45	97.9021	0	0	0	0	k__Bacteria|p__Firmicutes|c__Clostridia|o__Clostridiales|f__Peptostreptococcaceae|g__Peptostreptococcus
MAG cluster 1053	GXAv.640_MAG_5	1	132	43398	137432	3592524	0.301813	11.36	96.2634	1.93996	0	0	0	k__Bacteria|p__Firmicutes|c__Clostridia|o__Clostridiales|f__Clostridiaceae|g__Clostridium
MAG cluster 1054	GXRm.746_MAG_9	1	33	144208	278368	3224525	0.473855	13.1	92.057	0.705829	0	82.0854	k__Bacteria|p__Proteobacteria|c__Gammaproteobacteria|o__Enterobacterales|f__Erwiniaceae|g__Tatumella|s__Tatumella sp. TA1	k__Bacteria|p__Proteobacteria|c__Gammaproteobacteria|o__Enterobacterales|f__Enterobacteriaceae|g__Rosenbergiella
MAG cluster 1055	GXRs.668_MAG_2	1	38	231677	517048	5297723	0.644077	27.49	98.7013	0.137741	0	90.6656	k__Bacteria|p__Proteobacteria|c__Gammaproteobacteria|o__Pseudomonadales|f__Pseudomonadaceae|g__Pseudomonas|s__Pseudomonas sp. CCOS 191	k__Bacteria|p__Proteobacteria|c__Gammaproteobacteria|o__Pseudomonadales|f__Pseudomonadaceae|g__Pseudomonas
MAG cluster 1056	GXRs.837_MAG_58	1	232	17210	60865	2845464	0.341311	8.89	92.8138	0.883392	0	77.6624	k__Bacteria|p__Bacteroidetes|c__Flavobacteriia|o__Flavobacteriales|f__Flavobacteriaceae|g__Flavobacterium|s__Flavobacterium sp. I3-2	k__Bacteria|p__Bacteroidetes|c__Flavobacteriia|o__Flavobacteriales|f__Flavobacteriaceae|g__Flavobacterium
MAG cluster 1057	GXRs.841_MAG_45	1	171	17636	66243	2370435	0.477239	8.58	93.1687	1.55251	0	80.0176	k__Bacteria|p__Proteobacteria|c__Gammaproteobacteria|o__Pseudomonadales|f__Moraxellaceae|g__Acinetobacter|s__Acinetobacter radioresistens	k__Bacteria|p__Proteobacteria|c__Gammaproteobacteria|o__Pseudomonadales|f__Moraxellaceae|g__Acinetobacter
MAG cluster 1058	GXRs.842_MAG_9	1	956	10059	35588	7672899	0.721085	8.69	90.1712	3.18308	0	81.8095	k__Bacteria|p__Actinobacteria|c__Actinobacteria|o__Streptomycetales|f__Streptomycetaceae|g__Streptomyces|s__Streptomyces sp. NHF165	k__Bacteria|p__Actinobacteria|c__Actinobacteria|o__Streptomycetales|f__Streptomycetaceae|g__Streptomyces
MAG cluster 1059	GXaj.114_MAG_11	1	129	38697	141684	2911403	0.333395	14.64	96.5129	3.18021	0	94.8766	k__Bacteria|p__Bacteroidetes|c__Flavobacteriia|o__Flavobacteriales|f__Flavobacteriaceae|g__Myroides|s__Myroides phaeus	k__Bacteria|p__Bacteroidetes|c__Flavobacteriia|o__Flavobacteriales|f__Flavobacteriaceae|g__Myroides
MAG cluster 1060	GXaj.447_MAG_17	1	140	18524	48368	1796090	0.468394	8.87	94.5373	0.235849	0	0	0	k__Bacteria|p__Bacteroidetes|c__Bacteroidia|o__Bacteroidales|f__Porphyromonadaceae|g__Porphyromonas
MAG cluster 1061	GXaj.447_MAG_31	1	14	332540	345198	2251936	0.695745	18.17	99.4152	0.194932	0	78.1684	k__Bacteria|p__Actinobacteria|c__Actinobacteria|o__Micrococcales|f__Microbacteriaceae|s__Microbacteriaceae bacterium WY83	k__Bacteria|p__Actinobacteria|c__Actinobacteria|o__Micrococcales|f__Microbacteriaceae|g__Gulosibacter
MAG cluster 1062	GXaj.62_MAG_27	1	58	114017	229792	4389476	0.641192	17.05	90.9188	1.20035	0	97.4747	k__Bacteria|p__Proteobacteria|c__Betaproteobacteria|o__Neisseriales|f__Chromobacteriaceae|g__Chromobacterium|s__Chromobacterium vaccinii	k__Bacteria|p__Proteobacteria|c__Betaproteobacteria|o__Neisseriales|f__Chromobacteriaceae|g__Chromobacterium
MAG cluster 1063	GXaj.62_MAG_4	1	15	547718	610256	1949163	0.588041	68.4	92.2619	0	0	0	0	k__Bacteria|p__Actinobacteria|c__Actinobacteria|o__Corynebacteriales|f__Corynebacteriaceae|g__Corynebacterium
MAG cluster 1064	GXal.436_MAG_44	1	163	17621	72038	2205881	0.391457	9.31	93.9189	3.08029	0	0	0	k__Bacteria|p__Chlamydiae|c__Chlamydiia|o__Parachlamydiales|f__Parachlamydiaceae|g__Parachlamydia
MAG cluster 1065	GXrs.443_MAG_51	1	46	98922	253116	2938496	0.433365	11.25	96.0773	0	0	98.3246	k__Bacteria|p__Proteobacteria|c__Oligoflexia|o__Bdellovibrionales|f__Bdellovibrionaceae|g__Bdellovibrio|s__Bdellovibrio bacteriovorus	k__Bacteria|p__Proteobacteria|c__Oligoflexia|o__Bdellovibrionales|f__Bdellovibrionaceae|g__Bdellovibrio
MAG cluster 1066	GXwl.437_MAG_29	1	241	17906	63700	3109665	0.645579	8.93	95.3869	2.4911	0	81.6061	k__Bacteria|p__Proteobacteria|c__Alphaproteobacteria|o__Rhizobiales|f__Phyllobacteriaceae|g__Mesorhizobium|s__Mesorhizobium sp. 8	k__Bacteria|p__Proteobacteria|c__Alphaproteobacteria|o__Rhizobiales|f__Phyllobacteriaceae|g__Mesorhizobium
MAG cluster 1067	GZHl.1216_MAG_2	1	72	19561	50599	987946	0.484184	8.69	92.0343	0.854701	0	78.1967	k__Bacteria|p__Proteobacteria|c__Alphaproteobacteria|o__Rickettsiales|f__Anaplasmataceae|g__Anaplasma|s__Anaplasma marginale	k__Bacteria|p__Proteobacteria|c__Alphaproteobacteria|o__Rickettsiales|f__Anaplasmataceae|g__Anaplasma
MAG cluster 1068	GZRm.662_MAG_16	1	156	21163	57090	2537278	0.595884	9.23	91.9537	2.18053	0	78.6466	k__Bacteria|p__Proteobacteria|c__Gammaproteobacteria|o__Pseudomonadales|f__Pseudomonadaceae|g__Pseudomonas|s__Pseudomonas oryzae	k__Bacteria|p__Proteobacteria|c__Gammaproteobacteria|o__Pseudomonadales|f__Pseudomonadaceae|g__Thiopseudomonas
MAG cluster 1069	GZRm.664_MAG_9	1	470	12981	61575	4681383	0.356142	7.15	93.3824	0.245098	0	87.9148	k__Bacteria|p__Bacteroidetes|c__Flavobacteriia|o__Flavobacteriales|f__Weeksellaceae|g__Chryseobacterium|s__Chryseobacterium sp. G0162	k__Bacteria|p__Bacteroidetes|c__Flavobacteriia|o__Flavobacteriales|f__Weeksellaceae|g__Chryseobacterium
MAG cluster 1070	GZRm.667_MAG_15	1	142	27268	55527	2503787	0.678534	10.48	90.6321	0.146199	0	80.1463	k__Bacteria|p__Actinobacteria|c__Actinobacteria|o__Micrococcales|f__Microbacteriaceae|g__Leucobacter|s__Leucobacter sp. DSM 101948	k__Bacteria|p__Actinobacteria|c__Actinobacteria|o__Micrococcales|f__Microbacteriaceae|g__Leucobacter
MAG cluster 1071	GZbm.460_MAG_37	1	90	42857	332595	2326911	0.622044	16.72	98.3041	0	0	78.8166	k__Bacteria|p__Actinobacteria|c__Actinobacteria|o__Micrococcales|f__Microbacteriaceae|g__Leucobacter|s__Leucobacter sp. DSM 101948	k__Bacteria|p__Actinobacteria|c__Actinobacteria|o__Micrococcales|f__Microbacteriaceae|g__Leucobacter
MAG cluster 1072	HBHl.569_MAG_7	1	21	260025	471368	4382958	0.620511	20.89	96.4568	0	0	88.9933	k__Bacteria|p__Proteobacteria|c__Gammaproteobacteria|o__Aeromonadales|f__Aeromonadaceae|g__Aeromonas|s__Aeromonas encheleia	k__Bacteria|p__Proteobacteria|c__Gammaproteobacteria|o__Aeromonadales|f__Aeromonadaceae|g__Aeromonas
MAG cluster 1073	HLJIp.820_MAG_1	1	3	917815	917815	1531615	0.371795	368.46	93.0233	0	0	76.8325	k__Bacteria|p__Proteobacteria|c__Gammaproteobacteria|o__Legionellales|f__Coxiellaceae|g__Rickettsiella|s__Candidatus Rickettsiella viridis	k__Bacteria|p__Proteobacteria|c__Gammaproteobacteria|o__Legionellales|f__Coxiellaceae|g__Rickettsiella
MAG cluster 1074	HLJIp.830_MAG_11	1	303	18371	93004	3968278	0.610061	7.95	98.1894	1.74863	0	80.0831	k__Bacteria|p__Proteobacteria|c__Alphaproteobacteria|o__Rhizobiales|f__Hyphomicrobiaceae|g__Devosia|s__Devosia ginsengisoli	k__Bacteria|p__Proteobacteria|c__Alphaproteobacteria|o__Rhizobiales|f__Hyphomicrobiaceae|g__Devosia
MAG cluster 1075	HLJds.1043_MAG_3	1	5	1199345	1219626	3672876	0.686954	72.83	99.4949	0	0	83.9132	k__Bacteria|p__Actinobacteria|c__Actinobacteria|o__Micrococcales|f__Microbacteriaceae|g__Microbacterium|s__Microbacterium oxydans	k__Bacteria|p__Actinobacteria|c__Actinobacteria|o__Micrococcales|f__Microbacteriaceae|g__Microbacterium
MAG cluster 1076	HLJds.1048_MAG_1	1	13	681549	1140126	5010648	0.639803	116.72	100	0.154607	0	89.8644	k__Bacteria|p__Proteobacteria|c__Gammaproteobacteria|o__Pseudomonadales|f__Pseudomonadaceae|g__Pseudomonas|s__Pseudomonas fulva	k__Bacteria|p__Proteobacteria|c__Gammaproteobacteria|o__Pseudomonadales|f__Pseudomonadaceae|g__Pseudomonas
MAG cluster 1077	HLJds.1059_MAG_4	1	7	746867	1276120	3489431	0.697573	182.86	99.4949	0.252525	0	98.8773	k__Bacteria|p__Actinobacteria|c__Actinobacteria|o__Micrococcales|f__Microbacteriaceae|g__Microbacterium|s__Microbacterium sp. Y-01	k__Bacteria|p__Actinobacteria|c__Actinobacteria|o__Micrococcales|f__Microbacteriaceae|g__Microbacterium
MAG cluster 1078	HLJds.17_MAG_2	1	7	289947	289947	1519650	0.368171	19.73	90.6977	0	0	0	0	k__Bacteria|p__Proteobacteria|c__Gammaproteobacteria|o__Legionellales|f__Coxiellaceae|g__Rickettsiella
MAG cluster 1079	HLJds.276_MAG_3	1	79	97008	235825	5672050	0.613342	33.32	97.4776	0.166063	0	89.1542	k__Bacteria|p__Proteobacteria|c__Gammaproteobacteria|o__Pseudomonadales|f__Pseudomonadaceae|g__Pseudomonas|s__Pseudomonas azotoformans	k__Bacteria|p__Proteobacteria|c__Gammaproteobacteria|o__Pseudomonadales|f__Pseudomonadaceae|g__Pseudomonas
MAG cluster 1080	HLJds.282_MAG_44	1	134	84245	283019	5731640	0.704286	15	99.2611	1.25205	0	79.859	k__Bacteria|p__Actinobacteria|c__Actinobacteria|o__Pseudonocardiales|f__Pseudonocardiaceae|g__Amycolatopsis|s__Amycolatopsis sp. YIM 10	k__Bacteria|p__Actinobacteria|c__Actinobacteria|o__Pseudonocardiales|f__Pseudonocardiaceae|g__Amycolatopsis
MAG cluster 1081	HLJds.756_MAG_3	1	45	120612	304699	4034341	0.677434	11.37	99.3966	0.456897	0	89.0245	k__Bacteria|p__Proteobacteria|c__Gammaproteobacteria|o__Xanthomonadales|f__Xanthomonadaceae|g__Stenotrophomonas|s__Stenotrophomonas sp. LM091	k__Bacteria|p__Proteobacteria|c__Gammaproteobacteria|o__Xanthomonadales|f__Xanthomonadaceae|g__Stenotrophomonas
MAG cluster 1082	HLJds.757_MAG_15	1	144	39337	121304	3305510	0.647826	9.47	94.5419	1.16959	0	78.916	k__Bacteria|p__Actinobacteria|c__Actinobacteria|o__Micrococcales|f__Microbacteriaceae|g__Leucobacter|s__Leucobacter sp. DSM 101948	k__Bacteria|p__Actinobacteria|c__Actinobacteria|o__Micrococcales|f__Microbacteriaceae|g__Leucobacter
MAG cluster 1083	HLJds.761_MAG_13	1	378	16044	81711	4499818	0.538426	7.83	90.9481	2.99646	0	85.951	k__Bacteria|p__Proteobacteria|c__Gammaproteobacteria|o__Enterobacterales|f__Enterobacteriaceae|g__Kluyvera|s__Kluyvera intermedia	k__Bacteria|p__Proteobacteria|c__Gammaproteobacteria|o__Enterobacterales|f__Enterobacteriaceae|g__Kluyvera
MAG cluster 1084	HLJds.794_MAG_33	1	112	48663	68929	3900682	0.695889	17.42	95.4231	0	0	78.6445	k__Bacteria|p__Actinobacteria|c__Actinobacteria|o__Propionibacteriales|f__Nocardioidaceae|g__Friedmanniella|s__Friedmanniella luteola	k__Bacteria|p__Actinobacteria|c__Actinobacteria|o__Propionibacteriales|f__Propionibacteriaceae|g__Microlunatus
MAG cluster 1085	HLJds.91_MAG_6	1	39	154507	430481	3268422	0.454815	110.36	95.2424	0.887149	0	78.5902	k__Bacteria|p__Proteobacteria|c__Gammaproteobacteria|o__Pseudomonadales|f__Moraxellaceae|g__Acinetobacter|s__Acinetobacter sp. 185	k__Bacteria|p__Proteobacteria|c__Gammaproteobacteria|o__Pseudomonadales|f__Moraxellaceae|g__Acinetobacter
MAG cluster 1086	HLJip.246_MAG_14	1	180	34178	91628	4453949	0.539882	20.19	92.7732	2.91257	0	86.1226	k__Bacteria|p__Proteobacteria|c__Gammaproteobacteria|o__Enterobacterales|f__Yersiniaceae|g__Rahnella|s__Rahnella aquatilis	k__Bacteria|p__Proteobacteria|c__Gammaproteobacteria|o__Enterobacterales|f__Yersiniaceae|g__Rahnella
MAG cluster 1087	HLJip.246_MAG_18	1	16	369382	477217	3197914	0.645179	77.6	92.3977	0	0	79.4931	k__Bacteria|p__Actinobacteria|c__Actinobacteria|o__Micrococcales|f__Microbacteriaceae|g__Leucobacter|s__Leucobacter sp. DSM 101948	k__Bacteria|p__Actinobacteria|c__Actinobacteria|o__Micrococcales|f__Microbacteriaceae|g__Leucobacter
MAG cluster 1088	HLJip.246_MAG_19	1	19	306725	531318	3028980	0.652003	115.97	91.5789	0	0	79.3046	k__Bacteria|p__Actinobacteria|c__Actinobacteria|o__Micrococcales|f__Microbacteriaceae|g__Leucobacter|s__Leucobacter sp. DSM 101948	k__Bacteria|p__Actinobacteria|c__Actinobacteria|o__Micrococcales|f__Microbacteriaceae|g__Leucobacter
MAG cluster 1089	HLJip.246_MAG_36	1	12	717425	923029	4875894	0.361572	58.51	100	0.245098	0	87.6449	k__Bacteria|p__Bacteroidetes|c__Flavobacteriia|o__Flavobacteriales|f__Weeksellaceae|g__Chryseobacterium|s__Chryseobacterium indologenes	k__Bacteria|p__Bacteroidetes|c__Flavobacteriia|o__Flavobacteriales|f__Weeksellaceae|g__Chryseobacterium
MAG cluster 1090	HLJip.328_MAG_24	1	115	37025	171040	2675316	0.673882	12.78	98.9279	3.3584	0	79.4416	k__Bacteria|p__Actinobacteria|c__Actinobacteria|o__Micrococcales|f__Microbacteriaceae|g__Leucobacter|s__Leucobacter sp. DSM 101948	k__Bacteria|p__Actinobacteria|c__Actinobacteria|o__Micrococcales|f__Microbacteriaceae|g__Leucobacter
MAG cluster 1091	HLJip.347_MAG_12	1	13	265300	682003	2326650	0.350642	14.23	96.0784	0.653595	0	81.4074	k__Bacteria|p__Bacteroidetes|c__Flavobacteriia|o__Flavobacteriales|f__Weeksellaceae|g__Chryseobacterium|s__Chryseobacterium sp. NBC 122	k__Bacteria|p__Bacteroidetes|c__Flavobacteriia|o__Flavobacteriales|f__Weeksellaceae|g__Chryseobacterium
MAG cluster 1092	HNbm.441_MAG_10	1	67	87026	275618	3800754	0.615814	11.82	97.7459	0.819672	0	81.1381	k__Bacteria|p__Proteobacteria|c__Gammaproteobacteria|o__Pseudomonadales|f__Pseudomonadaceae|g__Pseudomonas|s__Pseudomonas sp. LPB0260	k__Bacteria|p__Proteobacteria|c__Gammaproteobacteria|o__Pseudomonadales|f__Pseudomonadaceae|g__Pseudomonas
MAG cluster 1093	HNbm.441_MAG_4	1	101	78341	326955	5330211	0.667392	11.32	98.1308	0.700935	0	81.9479	k__Bacteria|p__Proteobacteria|c__Betaproteobacteria|o__Burkholderiales|f__Alcaligenaceae|g__Bordetella|s__Bordetella pertussis	k__Bacteria|p__Proteobacteria|c__Betaproteobacteria|o__Burkholderiales|f__Alcaligenaceae|g__Bordetella
MAG cluster 1094	HbRm.1360_MAG_1	1	228	23489	100041	3463254	0.722166	11.3	96.4706	1.67647	0	89.5311	k__Bacteria|p__Actinobacteria|c__Actinobacteria|o__Corynebacteriales|f__Dietziaceae|g__Dietzia|s__Dietzia lutea	k__Bacteria|p__Actinobacteria|c__Actinobacteria|o__Corynebacteriales|f__Dietziaceae|g__Dietzia
MAG cluster 1095	HnRh.659_MAG_34	1	36	105173	304432	2869305	0.63182	25.79	97.5439	0	0	78.9923	k__Bacteria|p__Actinobacteria|c__Actinobacteria|o__Micrococcales|f__Microbacteriaceae|g__Leucobacter|s__Leucobacter sp. DSM 101948	k__Bacteria|p__Actinobacteria|c__Actinobacteria|o__Micrococcales|f__Microbacteriaceae|g__Leucobacter
MAG cluster 1096	HnRm.643_MAG_57	1	140	43792	199823	3828922	0.625847	11.16	93.8937	1.72414	0	82.2809	k__Bacteria|p__Proteobacteria|c__Gammaproteobacteria|o__Pseudomonadales|f__Pseudomonadaceae|g__Pseudomonas|s__Pseudomonas litoralis	k__Bacteria|p__Proteobacteria|c__Gammaproteobacteria|o__Pseudomonadales|f__Pseudomonadaceae|g__Pseudomonas
MAG cluster 1097	HnRm.644_MAG_48	1	314	17041	58090	4042430	0.40596	8.51	93.7566	1.42857	0	0	0	k__Bacteria|p__Bacteroidetes|c__Sphingobacteriia|o__Sphingobacteriales|f__Sphingobacteriaceae|g__Sphingobacterium
MAG cluster 1098	HnRm.737_MAG_5	1	26	738852	742425	4305054	0.343821	35.22	95.9732	3.02013	0	0	0	k__Bacteria|p__Firmicutes|c__Clostridia|o__Clostridiales|f__Clostridiaceae|g__Clostridium
MAG cluster 1099	HnRm.737_MAG_6	1	45	222910	561808	5248815	0.590828	327.93	99.3215	1.10119	0	91.9509	k__Bacteria|p__Proteobacteria|c__Gammaproteobacteria|o__Enterobacterales|f__Enterobacteriaceae|g__Pluralibacter|s__Pluralibacter gergoviae	k__Bacteria|p__Proteobacteria|c__Gammaproteobacteria|o__Enterobacterales|f__Enterobacteriaceae|g__Pluralibacter
MAG cluster 1100	HnRm.742_MAG_8	1	95	41181	165925	2644433	0.281708	11.72	97.931	0.135291	0	98.5264	k__Bacteria|p__Firmicutes|c__Clostridia|o__Clostridiales|f__Clostridiaceae|g__Clostridium|s__Clostridium cochlearium	k__Bacteria|p__Firmicutes|c__Clostridia|o__Clostridiales|f__Clostridiaceae|g__Clostridium
MAG cluster 1101	JLHl.603_MAG_14	1	45	51223	108359	1248764	0.286065	11.43	97.1178	2.36305	0	99.7638	k__Bacteria|p__Tenericutes|c__Mollicutes|o__Entomoplasmatales|f__Spiroplasmataceae|g__Spiroplasma|s__Spiroplasma sp. NBRC 100390	k__Bacteria|p__Tenericutes|c__Mollicutes|o__Entomoplasmatales|f__Spiroplasmataceae|g__Spiroplasma
MAG cluster 1102	JLIp.590_MAG_29	1	17	353405	972768	3852815	0.669038	18.62	97.5845	0.181159	0	80.3025	k__Bacteria|p__Actinobacteria|c__Actinobacteria|o__Corynebacteriales|f__Gordoniaceae|g__Gordonia|s__Gordonia sp. HY186	k__Bacteria|p__Actinobacteria|c__Actinobacteria|o__Corynebacteriales|f__Gordoniaceae|g__Gordonia
MAG cluster 1103	JLIp.751_MAG_32	1	81	63482	313386	3274689	0.65215	12.83	97.0779	0.841204	0	84.9669	k__Bacteria|p__Proteobacteria|c__Alphaproteobacteria|o__Caulobacterales|f__Caulobacteraceae|g__Brevundimonas|s__Brevundimonas sp. SGAir0440	k__Bacteria|p__Proteobacteria|c__Alphaproteobacteria|o__Caulobacterales|f__Caulobacteraceae|g__Brevundimonas
MAG cluster 1104	JLIp.926_MAG_19	1	20	465415	611413	3878516	0.396974	31.68	91.2698	0	0	0	0	k__Bacteria|p__Bacteroidetes|c__Sphingobacteriia|o__Sphingobacteriales|f__Sphingobacteriaceae|g__Sphingobacterium
MAG cluster 1105	JLds.767_MAG_20	1	27	411756	580552	3875248	0.689888	42.38	98.7374	0	0	86.7738	k__Bacteria|p__Actinobacteria|c__Actinobacteria|o__Micrococcales|f__Microbacteriaceae|g__Microbacterium|s__Microbacterium oxydans	k__Bacteria|p__Actinobacteria|c__Actinobacteria|o__Micrococcales|f__Microbacteriaceae|g__Microbacterium
MAG cluster 1106	JSHl.1400_MAG_4	1	29	338779	906238	4651399	0.610005	18.83	96.9011	0.391768	0	87.6885	k__Bacteria|p__Proteobacteria|c__Gammaproteobacteria|o__Pseudomonadales|f__Pseudomonadaceae|g__Pseudomonas|s__Pseudomonas putida	k__Bacteria|p__Proteobacteria|c__Gammaproteobacteria|o__Pseudomonadales|f__Pseudomonadaceae|g__Pseudomonas
MAG cluster 1107	JXRs.818_MAG_19	1	100	38489	73244	2245017	0.724142	13.77	90.1441	0.18018	0	97.0435	k__Bacteria|p__Actinobacteria|c__Actinobacteria|o__Micrococcales|f__Dermacoccaceae|g__Kytococcus|s__Kytococcus sedentarius	k__Bacteria|p__Actinobacteria|c__Actinobacteria|o__Micrococcales|f__Dermacoccaceae|g__Kytococcus
MAG cluster 1108	JXrs.284_MAG_17	1	126	35822	131630	2920975	0.651671	10.85	98.0263	0.0657895	0	80.726	k__Bacteria|p__Actinobacteria|c__Actinobacteria|o__Micrococcales|f__Micrococcaceae|g__Kocuria|s__Kocuria indica	k__Bacteria|p__Actinobacteria|c__Actinobacteria|o__Micrococcales|f__Micrococcaceae|g__Kocuria
MAG cluster 1109	JXrs.284_MAG_28	1	256	10795	33880	2168758	0.742845	9.8	90.7378	1.51376	0	90.2263	k__Bacteria|p__Actinobacteria|c__Actinobacteria|o__Micrococcales|f__Micrococcaceae|g__Micrococcus|s__Micrococcus luteus	k__Bacteria|p__Actinobacteria|c__Actinobacteria|o__Micrococcales|f__Micrococcaceae|g__Micrococcus
MAG cluster 1110	LNDn.1078_MAG_10	1	25	352166	851220	5112628	0.639726	16.05	100	0.194444	0	98.9132	k__Bacteria|p__Actinobacteria|c__Actinobacteria|o__Corynebacteriales|f__Mycobacteriaceae|g__Mycobacteroides|s__Mycobacteroides abscessus	k__Bacteria|p__Actinobacteria|c__Actinobacteria|o__Corynebacteriales|f__Mycobacteriaceae|g__Mycobacteroides
MAG cluster 1111	LNDn.1078_MAG_12	1	153	63587	149754	6555326	0.653171	10.75	98.2977	0.200267	0	87.0474	k__Bacteria|p__Proteobacteria|c__Betaproteobacteria|o__Burkholderiales|f__Alcaligenaceae|g__Achromobacter|s__Achromobacter spanius	k__Bacteria|p__Proteobacteria|c__Betaproteobacteria|o__Burkholderiales|f__Alcaligenaceae|g__Achromobacter
MAG cluster 1112	LNhl.332_MAG_4	1	264	21599	78580	3977807	0.663311	8.83	94.9879	0.815217	0	80.2934	k__Bacteria|p__Actinobacteria|c__Actinobacteria|o__Corynebacteriales|f__Gordoniaceae|g__Gordonia|s__Gordonia sp. HY186	k__Bacteria|p__Actinobacteria|c__Actinobacteria|o__Corynebacteriales|f__Gordoniaceae|g__Gordonia
MAG cluster 1113	LNhl.428_MAG_1	1	70	20328	50988	1000321	0.42937	8.68	94.2308	1.06838	0	0	0	k__Bacteria|p__Proteobacteria|c__Alphaproteobacteria|o__Rickettsiales|f__Anaplasmataceae|g__Anaplasma
MAG cluster 1114	LNhl.431_MAG_10	1	4	799110	767326	1562224	0.368417	32.79	94.5946	1.35135	0	0	0	k__Bacteria|p__Chlamydiae|s__Chlamydiae bacterium
MAG cluster 1115	NMGds.55_MAG_4	1	59	126551	312096	4172039	0.644641	37.09	95.7201	0.956284	0	98.4183	k__Bacteria|p__Proteobacteria|c__Gammaproteobacteria|o__Pseudomonadales|f__Pseudomonadaceae|g__Pseudomonas|s__Pseudomonas stutzeri	k__Bacteria|p__Proteobacteria|c__Gammaproteobacteria|o__Pseudomonadales|f__Pseudomonadaceae|g__Pseudomonas
MAG cluster 1116	NMGds.55_MAG_5	1	175	40876	187904	5046289	0.592543	13.73	96.9515	0.731895	0	97.5561	k__Bacteria|p__Proteobacteria|c__Alphaproteobacteria|o__Rhizobiales|f__Rhizobiaceae|g__Rhizobium|s__Rhizobium pusense	k__Bacteria|p__Proteobacteria|c__Alphaproteobacteria|o__Rhizobiales|f__Rhizobiaceae|g__Rhizobium
MAG cluster 1117	NMGha.322_MAG_42	1	69	78789	211952	3532949	0.542654	20.94	91.1553	0.191257	0	84.816	k__Bacteria|p__Proteobacteria|c__Gammaproteobacteria|o__Enterobacterales|f__Erwiniaceae|g__Pantoea|s__Pantoea alhagi	k__Bacteria|p__Proteobacteria|c__Gammaproteobacteria|o__Enterobacterales|f__Erwiniaceae|g__Pantoea
MAG cluster 1118	NMGhc.225_MAG_6	1	24	175914	325195	3179796	0.656243	16.23	98.5728	0.0974659	0	79.9861	k__Bacteria|p__Actinobacteria|c__Actinobacteria|o__Micrococcales|f__Microbacteriaceae|g__Leucobacter|s__Leucobacter sp. DSM 101948	k__Bacteria|p__Actinobacteria|c__Actinobacteria|o__Micrococcales|f__Microbacteriaceae|g__Leucobacter
MAG cluster 1119	NMGrt.348_MAG_5	1	53	89506	232134	3243115	0.595404	37.99	91.2281	0.438596	0	85.8108	k__Bacteria|p__Proteobacteria|c__Gammaproteobacteria|o__Oceanospirillales|f__Halomonadaceae|g__Kushneria|s__Kushneria marisflavi	k__Bacteria|p__Proteobacteria|c__Gammaproteobacteria|o__Oceanospirillales|f__Halomonadaceae|g__Kushneria
MAG cluster 1120	NMRt.576_MAG_6	1	16	445558	742547	4324995	0.541071	21.32	100	0.502874	0	86.8539	k__Bacteria|p__Proteobacteria|c__Gammaproteobacteria|o__Oceanospirillales|f__Halomonadaceae|g__Halomonas|s__Halomonas sp. KO116	k__Bacteria|p__Proteobacteria|c__Gammaproteobacteria|o__Oceanospirillales|f__Halomonadaceae|g__Halomonas
MAG cluster 1121	NMds.1079_MAG_15	1	133	58195	159567	4561799	0.391899	9.66	99.3333	1	0	0	0	k__Bacteria|p__Firmicutes|c__Bacilli|o__Bacillales|f__Bacillaceae|g__Oceanobacillus
MAG cluster 1122	NMds.1082_MAG_21	1	43	187167	607735	5476905	0.49316	17.84	95.765	0	0	78.8276	k__Bacteria|p__Firmicutes|c__Bacilli|o__Bacillales|f__Paenibacillaceae|g__Paenibacillus|s__Paenibacillus thiaminolyticus	k__Bacteria|p__Firmicutes|c__Bacilli|o__Bacillales|f__Paenibacillaceae|g__Paenibacillus
MAG cluster 1123	QG_MAG_2	1	1	1432458	1432458	1432458	0.347457	8.9	98.9011	0	1	0	0	k__Bacteria|p__Proteobacteria|c__Alphaproteobacteria|o__Rickettsiales|f__Candidatus Midichloriaceae|g__Candidatus Midichloria
MAG cluster 1124	SCIg.524_MAG_17	1	61	110831	438993	5160616	0.603554	34.14	98.6735	0.838279	0	80.2777	k__Bacteria|p__Proteobacteria|c__Alphaproteobacteria|o__Rhizobiales|f__Rhizobiaceae|g__Ensifer|s__Ensifer adhaerens	k__Bacteria|p__Proteobacteria|c__Alphaproteobacteria|o__Rhizobiales|f__Rhizobiaceae|g__Rhizobium
MAG cluster 1125	SCIg.524_MAG_41	1	6	980795	1237545	3957126	0.370094	26.16	100	0	0	80.4139	k__Bacteria|p__Bacteroidetes|c__Flavobacteriia|o__Flavobacteriales|f__Weeksellaceae|g__Chryseobacterium|s__Chryseobacterium sp. H6466	k__Bacteria|p__Bacteroidetes|c__Flavobacteriia|o__Flavobacteriales|f__Weeksellaceae|g__Chryseobacterium
MAG cluster 1126	SCIg.524_MAG_7	1	47	182161	594975	4797532	0.562406	23.26	95.339	0.353107	0	81.1713	k__Bacteria|p__Proteobacteria|c__Alphaproteobacteria|o__Rhizobiales|f__Rhizobiaceae|g__Agrobacterium|s__Agrobacterium larrymoorei	k__Bacteria|p__Proteobacteria|c__Alphaproteobacteria|o__Rhizobiales|f__Rhizobiaceae|g__Agrobacterium
MAG cluster 1127	SCRm.1344_MAG_6	1	196	42079	215001	4877150	0.679204	33.52	90.815	0.549451	0	84.749	k__Bacteria|p__Actinobacteria|c__Actinobacteria|o__Streptosporangiales|f__Nocardiopsaceae|g__Nocardiopsis|s__Nocardiopsis alba	k__Bacteria|p__Actinobacteria|c__Actinobacteria|o__Streptosporangiales|f__Nocardiopsaceae|g__Nocardiopsis
MAG cluster 1128	SCRm.1346_MAG_53	1	242	16206	52549	2792242	0.456266	9.2	90.4709	0.026455	0	0	0	k__Bacteria|p__Bacteroidetes|c__Sphingobacteriia|o__Sphingobacteriales|f__Sphingobacteriaceae|g__Sphingobacterium
MAG cluster 1129	SDhl.33_MAG_10	1	45	246428	709251	5440351	0.616857	50.98	98.5922	0.137741	0	99.1564	k__Bacteria|p__Proteobacteria|c__Gammaproteobacteria|o__Pseudomonadales|f__Pseudomonadaceae|g__Pseudomonas|s__Pseudomonas putida	k__Bacteria|p__Proteobacteria|c__Gammaproteobacteria|o__Pseudomonadales|f__Pseudomonadaceae|g__Pseudomonas
MAG cluster 1130	SDhl.33_MAG_18	1	203	11523	53112	1873472	0.495427	8.41	91.8246	0.236967	0	79.0691	k__Bacteria|p__Proteobacteria|c__Betaproteobacteria|o__Burkholderiales|f__Alcaligenaceae|g__Paenalcaligenes|s__Paenalcaligenes hominis	k__Bacteria|p__Proteobacteria|c__Betaproteobacteria|o__Burkholderiales|f__Alcaligenaceae|g__Paenalcaligenes
MAG cluster 1131	SDhl.44_MAG_4	1	45	207132	304632	6419431	0.615109	35.96	99.6885	0.415369	0	94.0406	k__Bacteria|p__Proteobacteria|c__Gammaproteobacteria|o__Pseudomonadales|f__Pseudomonadaceae|g__Pseudomonas|s__Pseudomonas fluorescens	k__Bacteria|p__Proteobacteria|c__Gammaproteobacteria|o__Pseudomonadales|f__Pseudomonadaceae|g__Pseudomonas
MAG cluster 1132	SGH_MAG_28	1	20	336894	771401	2806314	0.698278	2.94	94.081	3.95977	0	84.1416	k__Bacteria|p__Proteobacteria|c__Gammaproteobacteria|o__Xanthomonadales|f__Xanthomonadaceae|g__Thermomonas|s__Thermomonas sp. SY21	k__Bacteria|p__Proteobacteria|c__Gammaproteobacteria|o__Xanthomonadales|f__Xanthomonadaceae|s__Xanthomonadaceae bacterium
MAG cluster 1133	SGH_MAG_34	1	1	2498603	2498603	2498603	0.454019	9.93	94.162	1.40693	0	0	0	k__Bacteria|p__Proteobacteria|c__Gammaproteobacteria|o__Oceanospirillales|f__Oceanospirillaceae|g__Bacterioplanes
MAG cluster 1134	SGH_MAG_44	1	1	3477593	3477593	3477593	0.380813	8.86	99.9315	0.547945	0	81.4534	k__Bacteria|p__Proteobacteria|c__Gammaproteobacteria|o__Pseudomonadales|f__Moraxellaceae|g__Acinetobacter|s__Acinetobacter wuhouensis	k__Bacteria|p__Proteobacteria|c__Gammaproteobacteria|o__Pseudomonadales|f__Moraxellaceae|g__Acinetobacter
MAG cluster 1135	SGH_MAG_46	1	3	2600459	2600459	2630819	0.722772	4.4	93.0604	0	0	81.8231	k__Bacteria|p__Actinobacteria|c__Actinobacteria|o__Micrococcales|f__Brevibacteriaceae|g__Brevibacterium|s__Brevibacterium linens	k__Bacteria|p__Actinobacteria|c__Actinobacteria|o__Micrococcales|f__Microbacteriaceae|g__Gulosibacter
MAG cluster 1136	SGH_MAG_53	1	3	1830889	1830889	2416631	0.474863	12.95	96.3721	0.718391	0	98.8779	k__Bacteria|p__Proteobacteria|c__Gammaproteobacteria|o__Pseudomonadales|f__Pseudomonadaceae|g__Oblitimonas|s__Oblitimonas alkaliphila	k__Bacteria|p__Proteobacteria|c__Gammaproteobacteria|o__Pseudomonadales|f__Pseudomonadaceae|g__Oblitimonas
MAG cluster 1137	SGH_MAG_54	1	3	1493905	1493905	2142818	0.338489	3.28	94.1506	0.699301	0	0	0	k__Bacteria|p__Firmicutes|c__Bacilli|o__Lactobacillales|f__Carnobacteriaceae|g__Atopostipes
MAG cluster 1138	SGH_MAG_96	1	1	2554022	2554022	2554022	0.399695	41.13	100	0	0	0	0	k__Bacteria|p__Proteobacteria|c__Gammaproteobacteria|g__Ignatzschineria
MAG cluster 1139	SLG_MAG_44	1	3	570379	623903	1404975	0.340777	1.96	90.8841	0.854701	0	95.2572	k__Bacteria|p__Proteobacteria|c__Alphaproteobacteria|o__Rickettsiales|f__Anaplasmataceae|g__Wolbachia|s__Wolbachia endosymbiont of Chrysomya megacephala	k__Bacteria|p__Proteobacteria|c__Alphaproteobacteria|o__Rickettsiales|f__Anaplasmataceae|g__Wolbachia
MAG cluster 1140	SXHl.494_MAG_22	1	21	243331	902437	3090879	0.565323	203.3	95.6051	2.01507	0	0	0	k__Bacteria|p__Actinobacteria|c__Actinobacteria|o__Micrococcales|f__Micrococcaceae|g__Yaniella
MAG cluster 1141	SXHl.629_MAG_21	1	32	177022	354661	3654842	0.665502	27.97	99.1749	0.344828	0	83.4752	k__Bacteria|p__Proteobacteria|c__Gammaproteobacteria|o__Xanthomonadales|f__Xanthomonadaceae|g__Stenotrophomonas|s__Stenotrophomonas sp. SAU14A_NAIMI4_5	k__Bacteria|p__Proteobacteria|c__Gammaproteobacteria|o__Xanthomonadales|f__Xanthomonadaceae|g__Stenotrophomonas
MAG cluster 1142	SXHl.631_MAG_15	1	34	140598	444069	2916487	0.384513	14.82	97.1286	0.374532	0	99.4775	k__Bacteria|p__Firmicutes|c__Bacilli|o__Lactobacillales|f__Enterococcaceae|g__Enterococcus|s__Enterococcus mundtii	k__Bacteria|p__Firmicutes|c__Bacilli|o__Lactobacillales|f__Enterococcaceae|g__Enterococcus
MAG cluster 1143	Sxds.775_MAG_6	1	195	30013	133090	4005591	0.564506	8.16	95.2319	0.463768	0	81.4157	k__Bacteria|p__Proteobacteria|c__Alphaproteobacteria|o__Rhizobiales|f__Brucellaceae|g__Ochrobactrum|s__Ochrobactrum anthropi	k__Bacteria|p__Proteobacteria|c__Alphaproteobacteria|o__Rhizobiales|f__Brucellaceae|g__Ochrobactrum
MAG cluster 1144	Sxds.779_MAG_10	1	44	226920	516374	5456900	0.610909	51.21	99.2632	0.0452899	0	91.094	k__Bacteria|p__Proteobacteria|c__Gammaproteobacteria|o__Pseudomonadales|f__Pseudomonadaceae|g__Pseudomonas|s__Pseudomonas rhodesiae	k__Bacteria|p__Proteobacteria|c__Gammaproteobacteria|o__Pseudomonadales|f__Pseudomonadaceae|g__Pseudomonas
MAG cluster 1145	Sxds.795_MAG_15	1	31	230807	526085	4561487	0.589549	37.45	98.6885	0.655738	0	82.5117	k__Bacteria|p__Proteobacteria|c__Gammaproteobacteria|o__Enterobacterales|f__Erwiniaceae|g__Pantoea|s__Pantoea dispersa	k__Bacteria|p__Proteobacteria|c__Gammaproteobacteria|o__Enterobacterales|f__Erwiniaceae|g__Pantoea
MAG cluster 1146	XJHA.1167_MAG_5	1	30	307095	560923	3735463	0.530289	74.46	91.7391	0	0	84.854	k__Bacteria|p__Proteobacteria|c__Alphaproteobacteria|o__Rhizobiales|f__Brucellaceae|g__Ochrobactrum|s__Ochrobactrum pituitosum	k__Bacteria|p__Proteobacteria|c__Alphaproteobacteria|o__Rhizobiales|f__Brucellaceae|g__Ochrobactrum
MAG cluster 1147	XJHA.1167_MAG_7	1	57	111919	212149	3024104	0.525685	9.92	95.8197	0.136612	0	0	0	k__Bacteria|p__Proteobacteria|c__Alphaproteobacteria|o__Rhizobiales|f__Phyllobacteriaceae|g__Aminobacter
MAG cluster 1148	XJHA.1181_MAG_4	1	3	453483	508291	1299713	0.415838	103.81	94.5946	0.675676	0	0	0	k__Bacteria|p__Chlamydiae|c__Chlamydiia|o__Parachlamydiales|f__Simkaniaceae|g__Simkania
MAG cluster 1149	XJHA.1184_MAG_25	1	17	150214	223870	1974122	0.351215	16.41	96.6292	0	0	98.9308	k__Bacteria|p__Fusobacteria|c__Fusobacteriia|o__Fusobacteriales|f__Fusobacteriaceae|g__Fusobacterium|s__Fusobacterium necrophorum	k__Bacteria|p__Fusobacteria|c__Fusobacteriia|o__Fusobacteriales|f__Fusobacteriaceae|g__Fusobacterium
MAG cluster 1150	XJHA.1184_MAG_36	1	209	18880	53712	2780239	0.710339	8.09	94.5419	2.24172	0	82.3813	k__Bacteria|p__Actinobacteria|c__Actinobacteria|o__Micrococcales|f__Microbacteriaceae|g__Leucobacter|s__Leucobacter sp. DSM 101948	k__Bacteria|p__Actinobacteria|c__Actinobacteria|o__Micrococcales|f__Microbacteriaceae|g__Leucobacter
MAG cluster 1151	XJHA.500_MAG_9	1	52	124399	413921	4156963	0.629979	27.21	95.9109	0	0	85.7784	k__Bacteria|p__Actinobacteria|c__Actinobacteria|o__Micrococcales|f__Brevibacteriaceae|g__Brevibacterium|s__Brevibacterium sandarakinum	k__Bacteria|p__Actinobacteria|c__Actinobacteria|o__Micrococcales|f__Brevibacteriaceae|g__Brevibacterium
MAG cluster 1152	XJRt.1092_MAG_16	1	87	38268	116762	2251453	0.379191	10.8	95.4209	3.83523	0	81.476	k__Bacteria|p__Firmicutes|c__Bacilli|o__Bacillales|f__Staphylococcaceae|g__Staphylococcus|s__Staphylococcus muscae	k__Bacteria|p__Firmicutes|c__Bacilli|o__Bacillales|f__Staphylococcaceae|g__Staphylococcus
MAG cluster 1153	XZde.298_MAG_8	1	87	87385	299303	5041174	0.558586	11.77	97.3913	0.434783	0	98.7971	k__Bacteria|p__Proteobacteria|c__Alphaproteobacteria|o__Rhizobiales|f__Brucellaceae|g__Ochrobactrum|s__Ochrobactrum anthropi	k__Bacteria|p__Proteobacteria|c__Alphaproteobacteria|o__Rhizobiales|f__Brucellaceae|g__Ochrobactrum
MAG cluster 1154	XZio.406_MAG_20	1	83	76859	226731	3472392	0.635581	36.88	91.8605	2.61628	0	84.0219	k__Bacteria|p__Actinobacteria|c__Actinobacteria|o__Micrococcales|f__Brevibacteriaceae|g__Brevibacterium|s__Brevibacterium aurantiacum	k__Bacteria|p__Actinobacteria|c__Actinobacteria|o__Micrococcales|f__Brevibacteriaceae|g__Brevibacterium
MAG cluster 1155	XZio.406_MAG_22	1	238	23782	145959	3705568	0.656175	9.55	95.3621	2.89755	0	78.7112	k__Bacteria|p__Actinobacteria|c__Actinobacteria|o__Micrococcales|f__Micrococcaceae|g__Arthrobacter|s__Arthrobacter sp. KBS0702	k__Bacteria|p__Actinobacteria|c__Actinobacteria|o__Micrococcales|f__Micrococcaceae|g__Arthrobacter
MAG cluster 1156	XZio.406_MAG_24	1	46	174193	629076	4050199	0.603166	23.07	99.3119	2.06422	0	84.4508	k__Bacteria|p__Actinobacteria|c__Actinobacteria|o__Micrococcales|f__Micrococcaceae|g__Arthrobacter|s__Arthrobacter alpinus	k__Bacteria|p__Actinobacteria|c__Actinobacteria|o__Micrococcales|f__Micrococcaceae|g__Arthrobacter
MAG cluster 1157	YNRm.529_MAG_1	1	265	27864	74546	4750877	0.637432	8.27	95.6365	0.714286	0	97.7341	k__Bacteria|p__Proteobacteria|c__Gammaproteobacteria|o__Pseudomonadales|f__Pseudomonadaceae|g__Pseudomonas|s__Pseudomonas parafulva	k__Bacteria|p__Proteobacteria|c__Gammaproteobacteria|o__Pseudomonadales|f__Pseudomonadaceae|g__Pseudomonas
MAG cluster 1158	YNRm.531_MAG_2	1	140	41288	145056	4014576	0.381008	10.1	90.6249	1.22549	0	80.3575	k__Bacteria|p__Bacteroidetes|c__Flavobacteriia|o__Flavobacteriales|f__Weeksellaceae|g__Chryseobacterium|s__Chryseobacterium sp. IHB B 17019	k__Bacteria|p__Bacteroidetes|c__Flavobacteriia|o__Flavobacteriales|f__Weeksellaceae|g__Chryseobacterium
MAG cluster 1159	YNRm.657_MAG_19	1	69	64322	241999	2580537	0.597468	10.75	96.0417	0	0	98.3324	k__Bacteria|p__Actinobacteria|c__Actinobacteria|o__Actinomycetales|f__Actinomycetaceae|g__Flaviflexus|s__Flaviflexus sp. H23T48	k__Bacteria|p__Actinobacteria|c__Actinobacteria|o__Actinomycetales|f__Actinomycetaceae|g__Flaviflexus
MAG cluster 1160	YNRm.657_MAG_24	1	47	147947	284029	4151189	0.640232	313.95	97.7759	0.689655	0	87.2051	k__Bacteria|p__Proteobacteria|c__Gammaproteobacteria|o__Xanthomonadales|f__Xanthomonadaceae|g__Stenotrophomonas|s__Stenotrophomonas sp. KCTC 12332	k__Bacteria|p__Proteobacteria|c__Gammaproteobacteria|o__Xanthomonadales|f__Xanthomonadaceae|g__Stenotrophomonas
MAG cluster 1161	YNRm.657_MAG_26	1	423	16510	76122	4791824	0.684728	13.68	90.7907	1.36054	0	80.9472	k__Bacteria|p__Actinobacteria|c__Actinobacteria|o__Corynebacteriales|f__Nocardiaceae|g__Rhodococcus|s__Rhodococcus sp. MTM3W5.2	k__Bacteria|p__Actinobacteria|c__Actinobacteria|o__Corynebacteriales|f__Nocardiaceae|g__Rhodococcus
MAG cluster 1162	YNRm.657_MAG_32	1	122	46277	175569	3610788	0.645095	21.15	96.2879	0.780886	0	81.197	k__Bacteria|p__Proteobacteria|c__Alphaproteobacteria|o__Rhodobacterales|f__Rhodobacteraceae|g__Paracoccus|s__Paracoccus pantotrophus	k__Bacteria|p__Proteobacteria|c__Alphaproteobacteria|o__Rhodobacterales|f__Rhodobacteraceae|g__Paracoccus
MAG cluster 1163	ZJRs.979_MAG_1	1	13	647288	801218	3842161	0.537763	18.72	100	0.431034	0	81.4453	k__Bacteria|p__Proteobacteria|c__Gammaproteobacteria|o__Oceanospirillales|f__Halomonadaceae|g__Halomonas|s__Halomonas sp. KO116	k__Bacteria|p__Proteobacteria|c__Gammaproteobacteria|o__Oceanospirillales|f__Halomonadaceae|g__Halomonas
MAG cluster 1164	ZJRs.979_MAG_7	1	112	82316	220863	5942434	0.623255	10.51	98.9	2.48077	0	96.0419	k__Bacteria|p__Proteobacteria|c__Betaproteobacteria|o__Burkholderiales|f__Oxalobacteraceae|g__Janthinobacterium|s__Janthinobacterium sp. SNU WT3	k__Bacteria|p__Proteobacteria|c__Betaproteobacteria|o__Burkholderiales|f__Oxalobacteraceae|g__Janthinobacterium
MAG cluster 1165	ZJbm.115_MAG_9	1	140	91841	269383	7684250	0.72001	23.43	99.2513	1.32042	0	99.6651	k__Bacteria|p__Actinobacteria|c__Actinobacteria|o__Streptomycetales|f__Streptomycetaceae|g__Streptomyces|s__Streptomyces sp. DUT11	k__Bacteria|p__Actinobacteria|c__Actinobacteria|o__Streptomycetales|f__Streptomycetaceae|g__Streptomyces
MAG cluster 1166	ZJhl.50_MAG_3	1	464	17699	59398	5990781	0.610056	8.8	95.4978	1.01436	0	83.4086	k__Bacteria|p__Proteobacteria|c__Gammaproteobacteria|o__Pseudomonadales|f__Pseudomonadaceae|g__Pseudomonas|s__Pseudomonas graminis	k__Bacteria|p__Proteobacteria|c__Gammaproteobacteria|o__Pseudomonadales|f__Pseudomonadaceae|g__Pseudomonas
MAG cluster 1167	hnHl.1278_MAG_10	1	141	36474	111952	3441534	0.405584	10.56	94.7037	0.47619	0	97.6339	k__Bacteria|p__Bacteroidetes|c__Sphingobacteriia|o__Sphingobacteriales|f__Sphingobacteriaceae|g__Sphingobacterium|s__Sphingobacterium sp. CZ-2	k__Bacteria|p__Bacteroidetes|c__Sphingobacteriia|o__Sphingobacteriales|f__Sphingobacteriaceae|g__Sphingobacterium
MAG cluster 1168	hnHl.1290_MAG_4	1	116	47320	206390	3545324	0.639602	15.65	97.4242	0.887446	0	82.2758	k__Bacteria|p__Proteobacteria|c__Alphaproteobacteria|o__Rhodobacterales|f__Rhodobacteraceae|g__Paracoccus|s__Paracoccus aminophilus	k__Bacteria|p__Proteobacteria|c__Alphaproteobacteria|o__Rhodobacterales|f__Rhodobacteraceae|g__Paracoccus
MAG cluster 1169	AHHf.1530_MAG_8	1	460	6868	40502	2783586	0.683983	7.01	81.2676	2.20331	0	85.5396	k__Bacteria|p__Actinobacteria|c__Actinobacteria|o__Micrococcales|f__Microbacteriaceae|g__Microbacterium|s__Microbacterium foliorum	k__Bacteria|p__Actinobacteria|c__Actinobacteria|o__Micrococcales|f__Microbacteriaceae|g__Microbacterium
MAG cluster 1170	AHHl.1261_MAG_10	1	370	4557	15141	1646483	0.335914	5.74	56.285	0.809753	0	87.8564	k__Bacteria|p__Firmicutes|c__Bacilli|o__Bacillales|f__Staphylococcaceae|g__Staphylococcus|s__Staphylococcus haemolyticus	k__Bacteria|p__Firmicutes|c__Bacilli|o__Bacillales|f__Staphylococcaceae|g__Staphylococcus
MAG cluster 1171	AHHl.1263_MAG_1	1	296	6951	25295	1789505	0.607906	6.02	75.4194	0.165563	0	78.2514	k__Bacteria|p__Actinobacteria|c__Actinobacteria|o__Micrococcales|f__Micrococcaceae|g__Rothia|s__Rothia mucilaginosa	k__Bacteria|p__Actinobacteria|c__Actinobacteria|o__Micrococcales|f__Micrococcaceae|g__Rothia
MAG cluster 1172	AHHl.1264_MAG_6	1	141	5270	22496	723658	0.297564	5.65	66.7313	0.0430849	0	82.1716	k__Bacteria|p__Proteobacteria|c__Alphaproteobacteria|o__Rickettsiales|f__Rickettsiaceae|g__Rickettsia|s__Rickettsia helvetica	k__Bacteria|p__Proteobacteria|c__Alphaproteobacteria|o__Rickettsiales|f__Rickettsiaceae|g__Rickettsia
MAG cluster 1173	AHHl.1313_MAG_21	1	150	32814	83270	2817226	0.616983	11.56	88.0251	8.30721	0	78.1498	k__Bacteria|p__Proteobacteria|c__Betaproteobacteria|o__Burkholderiales|f__Alcaligenaceae|g__Bordetella|s__Bordetella genomosp. 13	k__Bacteria|p__Proteobacteria|c__Betaproteobacteria|o__Burkholderiales|f__Alcaligenaceae|g__Bordetella
MAG cluster 1174	AHHl.1313_MAG_46	1	148	46822	183034	3542982	0.673842	19.24	72.4138	3.44828	0	82.8382	k__Bacteria|p__Proteobacteria|c__Gammaproteobacteria|o__Pseudomonadales|f__Pseudomonadaceae|g__Pseudomonas|s__Pseudomonas guangdongensis	k__Bacteria|p__Proteobacteria|c__Gammaproteobacteria|o__Pseudomonadales|f__Pseudomonadaceae|g__Pseudomonas
MAG cluster 1175	AHHl.1314_MAG_14	1	290	8539	28179	2056101	0.341956	8.05	81.7778	1.11111	0	0	0	k__Bacteria|p__Bacteroidetes|c__Sphingobacteriia|o__Sphingobacteriales|f__Sphingobacteriaceae|g__Parapedobacter
MAG cluster 1176	AHHl.1314_MAG_21	1	267	14873	69905	3035625	0.50827	10.9	59.1223	3.44828	0	0	0	k__Bacteria|p__Proteobacteria|c__Betaproteobacteria|o__Burkholderiales|f__Alcaligenaceae|g__Pusillimonas
MAG cluster 1177	AHRm.1395_MAG_21	1	272	7717	44383	1851488	0.64682	7.41	65.1949	2.33918	0	79.9588	k__Bacteria|p__Actinobacteria|c__Actinobacteria|o__Micrococcales|f__Microbacteriaceae|g__Leucobacter|s__Leucobacter sp. DSM 101948	k__Bacteria|p__Actinobacteria|c__Actinobacteria|o__Micrococcales|f__Microbacteriaceae|g__Leucobacter
MAG cluster 1178	AHRm.1395_MAG_24	1	319	12527	52502	3082803	0.718123	10.21	86.6918	7.52961	0	85.4537	k__Bacteria|p__Actinobacteria|c__Actinobacteria|o__Micrococcales|f__Microbacteriaceae|g__Microbacterium|s__Microbacterium paludicola	k__Bacteria|p__Actinobacteria|c__Actinobacteria|o__Micrococcales|f__Microbacteriaceae|g__Microbacterium
MAG cluster 1179	AHRm.1395_MAG_36	1	235	25445	89088	4379114	0.549919	9.86	62.4138	4.65517	0	84.5819	k__Bacteria|p__Proteobacteria|c__Gammaproteobacteria|o__Enterobacterales|f__Enterobacteriaceae|g__Leclercia|s__Leclercia adecarboxylata	k__Bacteria|p__Proteobacteria|c__Gammaproteobacteria|o__Enterobacterales|f__Enterobacteriaceae|g__Klebsiella
MAG cluster 1180	AHRm.1395_MAG_4	1	323	15193	58637	3857664	0.513788	9.8	77.931	3.44828	0	84.2075	k__Bacteria|p__Proteobacteria|c__Alphaproteobacteria|o__Rhizobiales|f__Brucellaceae|g__Ochrobactrum|s__Ochrobactrum pituitosum	k__Bacteria|p__Proteobacteria|c__Alphaproteobacteria|o__Rhizobiales|f__Brucellaceae|g__Ochrobactrum
MAG cluster 1181	AHRm.1395_MAG_68	1	88	48882	136985	2695566	0.693373	12.81	88.6466	3.21637	0	80.8797	k__Bacteria|p__Actinobacteria|c__Actinobacteria|o__Micrococcales|f__Microbacteriaceae|g__Leucobacter|s__Leucobacter sp. DSM 101948	k__Bacteria|p__Actinobacteria|c__Actinobacteria|o__Micrococcales|f__Microbacteriaceae|g__Leucobacter
MAG cluster 1182	AHRm.1395_MAG_70	1	227	33105	107270	4944773	0.675584	11.03	89.2769	0.46729	0	82.087	k__Bacteria|p__Proteobacteria|c__Betaproteobacteria|o__Burkholderiales|f__Alcaligenaceae|g__Achromobacter|s__Achromobacter xylosoxidans	k__Bacteria|p__Proteobacteria|c__Betaproteobacteria|o__Burkholderiales|f__Alcaligenaceae|g__Bordetella
MAG cluster 1183	AHRm.551_MAG_10	1	377	9088	52235	2827255	0.712744	7.02	82.2075	0.13245	0	79.4312	k__Bacteria|p__Actinobacteria|c__Actinobacteria|o__Micrococcales|f__Micrococcaceae|g__Kocuria|s__Kocuria flava	k__Bacteria|p__Actinobacteria|c__Actinobacteria|o__Micrococcales|f__Micrococcaceae|g__Kocuria
MAG cluster 1184	BJHl.1248_MAG_4	1	251	6899	26717	1531845	0.404049	6.7	82.2481	1.40504	0	78.1707	k__Bacteria|p__Proteobacteria|c__Gammaproteobacteria|o__Legionellales|f__Coxiellaceae|g__Rickettsiella|s__Candidatus Rickettsiella viridis	k__Bacteria|p__Proteobacteria|c__Gammaproteobacteria|o__Legionellales|f__Coxiellaceae|g__Rickettsiella
MAG cluster 1185	CJX3_MAG_16	1	2	1769517	1769517	2675289	0.499169	2.42	89.6042	0.0592417	0	0	0	k__Bacteria|p__Proteobacteria|c__Betaproteobacteria|o__Burkholderiales|f__Alcaligenaceae|g__Alcaligenes
MAG cluster 1186	CQRm.1370_MAG_21	1	502	4987	15927	2391731	0.693603	6.56	65.0086	1.03627	0	77.5107	k__Bacteria|p__Actinobacteria|c__Actinobacteria|o__Propionibacteriales|f__Nocardioidaceae|g__Friedmanniella|s__Friedmanniella luteola	k__Bacteria|p__Actinobacteria|c__Actinobacteria|o__Corynebacteriales|f__Corynebacteriaceae|g__Corynebacterium
MAG cluster 1187	CQRm.558_MAG_13	1	668	8750	38767	4927557	0.713702	7.62	86.1486	2.51832	0	84.127	k__Bacteria|p__Actinobacteria|c__Actinobacteria|o__Streptosporangiales|f__Nocardiopsaceae|g__Nocardiopsis|s__Nocardiopsis alba	k__Bacteria|p__Actinobacteria|c__Actinobacteria|o__Streptosporangiales|f__Nocardiopsaceae|g__Nocardiopsis
MAG cluster 1188	CQRm.558_MAG_7	1	502	5034	13780	2409603	0.44515	6.05	57.2854	0.115887	0	98.6648	k__Bacteria|p__Proteobacteria|c__Gammaproteobacteria|o__Alteromonadales|f__Shewanellaceae|g__Shewanella|s__Shewanella putrefaciens	k__Bacteria|p__Proteobacteria|c__Gammaproteobacteria|o__Alteromonadales|f__Shewanellaceae|g__Shewanella
MAG cluster 1189	FHhk.172_MAG_1	1	8	219174	516962	1357886	0.395216	68.44	86.3372	0	0	0	0	k__Bacteria|p__Proteobacteria|c__Gammaproteobacteria|o__Legionellales|f__Coxiellaceae|g__Coxiella
MAG cluster 1190	FJHl.624_MAG_2	1	100	8918	64123	744706	0.378104	17.16	61.9251	0.726744	0	0	0	k__Bacteria|p__Proteobacteria|c__Gammaproteobacteria|o__Legionellales|f__Coxiellaceae|g__Coxiella
MAG cluster 1191	FJRs.1478_MAG_3	1	255	17193	82876	3044230	0.700601	12.03	51.7544	0	0	83.0748	k__Bacteria|p__Actinobacteria|c__Actinobacteria|o__Micrococcales|f__Microbacteriaceae|g__Microbacterium|s__Microbacterium foliorum	k__Bacteria|p__Actinobacteria|c__Actinobacteria|o__Micrococcales|f__Microbacteriaceae|g__Microbacterium
MAG cluster 1192	FJRs.1481_MAG_19	1	469	5009	17329	2233176	0.677963	5.79	50.8621	1.72414	0	86.5585	k__Bacteria|p__Proteobacteria|c__Alphaproteobacteria|o__Caulobacterales|f__Caulobacteraceae|g__Brevundimonas|s__Brevundimonas naejangsanensis	k__Bacteria|p__Proteobacteria|c__Alphaproteobacteria|o__Caulobacterales|f__Caulobacteraceae|g__Brevundimonas
MAG cluster 1193	FJhf.357_MAG_4	1	4	240569	449169	905975	0.370478	115.01	75.8621	0	0	0	0	k__Bacteria|p__Proteobacteria|c__Gammaproteobacteria|o__Legionellales|f__Coxiellaceae|g__Coxiella
MAG cluster 1194	GDAj.873_MAG_1	1	295	17711	58679	3701118	0.646127	9.03	89.9036	0.923418	0	80.3404	k__Bacteria|p__Proteobacteria|c__Betaproteobacteria|o__Burkholderiales|f__Alcaligenaceae|g__Alcaligenes|s__Alcaligenes faecalis	k__Bacteria|p__Proteobacteria|c__Betaproteobacteria|o__Burkholderiales|f__Alcaligenaceae|g__Alcaligenes
MAG cluster 1195	GDAj.875_MAG_10	1	254	10575	46651	2264479	0.697227	12.81	57.6396	2.63158	0	80.5396	k__Bacteria|p__Actinobacteria|c__Actinobacteria|o__Micrococcales|f__Microbacteriaceae|g__Microbacterium|s__Microbacterium sp. str. 'China'	k__Bacteria|p__Actinobacteria|c__Actinobacteria|o__Micrococcales|f__Microbacteriaceae|g__Microbacterium
MAG cluster 1196	GDAj.877_MAG_11	1	121	35276	92603	3062349	0.376015	13.49	58.6207	0	0	82.6384	k__Bacteria|p__Bacteroidetes|c__Flavobacteriia|o__Flavobacteriales|f__Flavobacteriaceae|g__Myroides|s__Myroides odoratus	k__Bacteria|p__Bacteroidetes|c__Flavobacteriia|o__Flavobacteriales|f__Flavobacteriaceae|g__Myroides
MAG cluster 1197	GDAj.877_MAG_7	1	418	4492	11880	1829141	0.69127	6.44	50.1479	0.505051	0	80.7217	k__Bacteria|p__Actinobacteria|c__Actinobacteria|o__Micrococcales|f__Microbacteriaceae|g__Microbacterium|s__Microbacterium paraoxydans	k__Bacteria|p__Actinobacteria|c__Actinobacteria|o__Micrococcales|f__Microbacteriaceae|g__Microbacterium
[truncated: 176 more rows]

## Sheet: Supplementary Table 7
Supplementary Table 7. Factors influencing the specific microbial taxa using random forest model
R2	Bacteria
	Rickettsia	Staphylococcus	Pseudomonas	Acinetobacter	Brevibacterium	Corynebacterium	Stenotrophomonas	Francisella
[truncated: 29 more rows]

## Sheet: Supplementary Table 8
Supplementary Table 8. Endosymbionts positive sample count of tick species
[truncated: 55 more rows]

[truncated: 5 more sheets: Supplementary Table 9, Supplementary Table 10, Supplementary Table 11, Supplementary Table 12, Supplementary Table 13]
